# Supplementary material for: Gut Microbiota and Metabolites May Play a Crucial Role in Sea Cucumber Apostichopus japonicus Aestivation
Source: Microorganisms. 2023 Feb 7;11(2):416. doi: 10.3390/microorganisms11020416 (PMC9961660; doi:10.3390/microorganisms11020416)
Supplement: Supplementary file 1 [file microorganisms-11-00416-s001.zip]

Archive with 5 entries (5 files):
- Figure S1.pdf
- Figure S2.pdf
- Table S1--20 unique KO functional categories--AAJSD group.xls
- Table S2--Differential metabolites--Diff_Heatmap_Name_neg.xls
- Table S3--Differential metabolites--Diff_Heatmap_Name_pos.xls
