# Supplementary material for: Gut Microbiota and Metabolites May Play a Crucial Role in Sea Cucumber Apostichopus japonicus Aestivation
Source: Microorganisms. 2023 Feb 7;11(2):416. doi: 10.3390/microorganisms11020416 (PMC9961660; doi:10.3390/microorganisms11020416)
Supplement: Supplementary file 1 [file microorganisms-11-00416-s001.zip › Table S1--20 unique KO functional categories--AAJSD group.xls]

K19360
K16175
K11326
K08589
K07591
K19273
K11330
K11328
K11139
K16095
K08904
K16708
K19630
K04718
K11327
K13244
K10811
K19133
K02702
K18575
