# Supplementary material for: Gut Microbiota and Metabolites May Play a Crucial Role in Sea Cucumber Apostichopus japonicus Aestivation
Source: Microorganisms. 2023 Feb 7;11(2):416. doi: 10.3390/microorganisms11020416 (PMC9961660; doi:10.3390/microorganisms11020416)
Supplement: Supplementary file 1 [file microorganisms-11-00416-s001.zip › Table S2--Differential metabolites--Diff_Heatmap_Name_neg.xls]

Compound_ID	Name	YAJRT	YAJSD	AAJRT	AAJSD	QC
Com_31_neg	(+/-)12(13)-DiHOME	3931359012.7081523	5469817397.311984	1191942875.218869	1129546090.4111555	2074350256.1759052
Com_33_neg	LPG 22:6	162171117.1511514	21291066.313258853	637947382.044394	87105000.91487937	121843483.88729589
Com_34_neg	Prostaglandin D2	300624599.5158255	278955343.1057819	2214321689.9500804	1448282046.536997	923774710.5878481
Com_55_neg	Elaidic acid	3228551798.8453765	2123203207.8812416	1989948768.6509297	2651320506.496835	2081837426.7586038
Com_57_neg	2-Ketohexanoic acid	227932011.42665765	319789365.89427984	511273531.86212665	2613453985.6346664	761742984.4291565
Com_71_neg	(+/-)11-HETE	1062334112.4175442	1412569711.0630996	351550101.5329134	286525227.63709116	621629826.9429283
Com_73_neg	(¡À)-Abscisic acid	60005515.39741596	299554457.62475324	288715223.3886777	19262259.355796453	104202554.92730752
Com_84_neg	Ascorbic acid	1551251824.7623298	716464998.7348185	263097563.83412376	171168038.83678147	483438830.8892706
Com_85_neg	Soyasaponin I	1826898991.2833107	1347095622.422487	143719675.99315655	68334605.75534566	440393173.36057806
Com_116_neg	Ursolic acid	179187748.49903247	64308988.17882836	868436392.915677	1205157928.3942735	661935359.4898977
Com_138_neg	(¡À)11-HETE	650789202.0799663	972175138.9825693	268671390.24529517	208491012.7781081	445342819.8857041
Com_147_neg	Mestranol	2340659.708698061	1542431.8710050776	2369059.1736630956	47211139.23963899	78447100.57565413
Com_150_neg	¦Â-D-Glucopyranuronic acid	891337574.397099	312406532.1738129	82891367.67367572	89561691.21434002	234059260.40499443
Com_152_neg	Citraconic acid	877323011.8996888	309464748.1924823	82439642.22757372	92209933.17874134	233085939.3992079
Com_162_neg	(+/-)9,10-dihydroxy-12Z-octadecenoic acid	138967346.96929225	467096515.76375073	59660066.18465314	474240411.6949485	147221329.49490342
Com_200_neg	11(Z),14(Z)-Eicosadienoic acid	109481748.62234353	78775224.12751496	104509445.36133498	212079159.43612742	156001639.16603404
Com_204_neg	¦¤17-6-keto prostaglandin F1¦Á	247203218.23454913	23639281.981796134	304380535.96628493	43381071.89673599	129843514.12010825
Com_212_neg	all-cis-4,7,10,13,16-Docosapentaenoic acid	195183337.24612936	176265906.98797813	411993859.00367165	446215223.96016026	316514353.0791388
Com_216_neg	Taurochenodeoxycholic Acid (sodium salt)	72593736.20593245	12490686.60363474	105278715.64120519	11576555.943405954	109366101.42102371
Com_256_neg	trans-10-Heptadecenoic acid	37179958.40774635	34767699.896909215	19322658.835667573	101212793.43834914	60652301.97202238
Com_257_neg	8Z,11Z,14Z-Eicosatrienoic acid	88713447.91892627	53351650.093856394	68089185.8171326	351498132.512579	82155878.13034582
Com_272_neg	11(E)-Eicosenoic Acid	339355519.178618	116472761.5053935	251863196.46996474	459789444.58171225	321107853.4183436
Com_273_neg	Maltotriose	475295578.72082114	65304694.48446085	174725347.07219714	26949566.028828472	166765527.7351993
Com_293_neg	LPG 18:2	4091452.8991301986	3397360.9783860818	57198619.3903879	6560169.156972424	5606923.324274508
Com_318_neg	(¡À)12(13)-DiHOME	27582129.924949124	54533285.400891006	36355647.39295988	270868070.7421992	43525785.66571269
Com_356_neg	4-Oxoproline	30413214.703160394	226800796.52907717	13802521.970923247	43581450.07152117	34679650.16711025
Com_361_neg	1-(2,4-dihydroxyphenyl)-2-(3,5-dimethoxyphenyl)propan-1-one	383918.6376741515	55989113.78731253	188445.1076597753	10434793.723843995	6817033.954111055
Com_373_neg	delta9-THC-d9	204747278.10842356	224626289.56383553	131681574.86873062	342992080.94258946	161311758.68310407
Com_418_neg	Pizotifen	265647.7772100277	970587.9410879918	270390.5308010994	1577511.9317308452	9799569.864820825
Com_421_neg	2'-Deoxyguanosine 5'-monophosphate (dGMP)	143849435.2549623	78633862.14258154	31196193.74092571	26621895.0303179	41343468.26997922
Com_434_neg	Oleoyl-L-¦Á-lysophosphatidic acid	9732053.234295653	7241495.379887161	67456338.84091036	59536166.15231678	18905605.231952645
Com_449_neg	Prostaglandin A1 ethyl ester	58759909.58082674	72710421.81329651	130364670.56404644	171510322.49545574	121293408.55563852
Com_450_neg	LPG 16:1	4216436.427501873	1547973.05237113	49283383.360176146	21037878.797154278	9842332.27985981
Com_469_neg	Phenylpyruvic acid	55976926.95504298	86230852.21043299	113228315.52271008	265822793.67467645	95913163.86206068
Com_488_neg	LPI 16:0	4019762.053452421	1566697.8168790545	33830622.55677994	1273614.3892429452	1490108.8436653987
Com_516_neg	LPC 22:6	2352135.76133926	888418.4046809949	44332233.56991518	9681838.131849058	13459360.020792078
Com_529_neg	Adrenic acid	37130363.02334431	26576861.42784697	127044413.95327403	279377164.13142425	101871943.79998076
Com_547_neg	alpha-Ketoglutaric acid	18096739.801695812	10813289.484877432	7767096.822218138	16361369.360922927	27159235.987660665
Com_653_neg	Xanthine	11493880.831263326	11016316.273553723	29271456.1178991	31957126.77135883	23552423.103437074
Com_669_neg	¦Á-Cyclodextrin	19526263.55639876	42071.45376273256	3721880.1810950576	70699.4585624425	15050344.074826436
Com_676_neg	Androsterone glucuronide	1428548.1353435328	357178.9405190127	64256768.85252336	11715985.993095355	10557966.398649935
Com_680_neg	Leucylproline	72599464.83594224	102810582.29151452	41464697.830963545	188064159.3390191	59441834.88666425
Com_711_neg	LPE 12:0	9550889.471455004	29957457.151685733	30346610.14151885	105983664.78056253	34326446.27959635
Com_717_neg	N'-(4-chlorophenyl)-4-ethylbenzohydrazide	4794676.208751627	18143317.056033265	932750.250808404	252557.7117076641	3687560.4206748037
Com_774_neg	Deoxycholic acid	10571369.91097021	8084474.4185800785	49891111.18096575	21371900.714609303	29103344.915456835
Com_786_neg	Azelaic acid	85470236.97839284	90842197.3895844	61324608.77824997	103429321.23086858	67556175.36053039
Com_791_neg	L-Glutamic acid	32746106.927501395	47418733.992827415	39829772.85074348	88193296.1083626	35511184.39795587
Com_828_neg	2-Furoic acid	130696562.33151333	47752201.06746296	11811748.349834206	11490935.649034387	26883293.77570308
Com_873_neg	2-[(3S)-1-(Cyclohexylmethyl)-3-pyrrolidinyl]-5-fluoro-1H-benzimidazole	19992017.31506462	32419637.348649066	58849933.79371307	47932094.80189783	31389611.54497621
Com_887_neg	Benzoic acid	49964672.67352286	81573701.92289208	47288114.038079716	107311166.64093208	41248348.11780877
Com_893_neg	LPG 18:3	8686628.223801203	2238210.0507635116	42199048.82124346	4219431.369419222	8167602.392539163
Com_915_neg	(¡À)8(9)-DiHET	77561431.48492171	94255095.6358246	25942104.284329932	41430326.496340975	51490402.655198276
Com_971_neg	2-Keto-4-methylthiobutyric acid	19588845.281620596	39909118.107972786	9893237.22411508	86896646.22913213	28213811.01274993
Com_979_neg	19(R)-hydroxy Prostaglandin A2	8709783.833453795	31014605.035528485	11418202.282628508	32831325.930236965	18687977.46618714
Com_1001_neg	LPG 20:5	1557506.5552398104	1932494.4978902244	10266361.809199443	6870147.4008439155	3590058.1853266587
Com_1023_neg	LPG 16:0	71199637.29300475	69608705.34594059	451209.7504592572	764394.8795657338	22539151.167805117
Com_1028_neg	MAG (18:4)	25386527.14283635	18453245.17560451	36073043.8639568	95596537.08383061	25439617.201992247
Com_1063_neg	Thromboxane B3	3769995.529088376	1282327.1999271852	5731731.346080474	4859387.425698455	9959731.2160839
Com_1081_neg	LPC 20:5	1301543.7195009608	333725.8693781761	11337181.091021119	1314740.534086428	2772304.9350211094
Com_1142_neg	(+/-)7(8)-DiHDPA	8879003.504391931	8857665.04571868	36890694.311527275	76966279.65476096	18108519.69160462
Com_1172_neg	Nor-9-carboxy-¦Ä9-THC	3690096.056101915	2254177.085758673	11035894.774964062	13346793.301698744	9564316.080467764
Com_1183_neg	2-Isopropylmalate	59215804.22630619	90066769.38157307	18596817.3398689	45648134.06267824	32263313.32907471
Com_1184_neg	Nonadecanoic acid	66251454.599745475	17561451.94145451	18841645.286727335	26782846.93523321	26791306.81228252
Com_1272_neg	Arachidic acid	54082773.34720952	17570859.04071723	22814591.9555371	80603379.56293434	35235075.19893803
Com_1348_neg	17(S)-HpDHA	413245.74421738967	517672.4837255024	427664.2353046566	74387660.53959566	9770141.480993152
Com_1355_neg	19-Nortestosterone	17366869.589128617	15652020.187258223	41766129.98107017	28636659.729688093	25829401.04708139
Com_1356_neg	LPG 15:0	3017517.1184106558	6826967.713391084	14043011.7628083	52454803.064026006	12980407.769449094
Com_1386_neg	13Z,16Z-Docosadienoic Acid	9113106.721497862	3339603.4977013445	34204714.51863463	69493169.56673457	25953876.852360576
Com_1422_neg	5¦Á-Dihydrotestosterone	21753510.920612108	25831399.865426082	23386998.840985548	64484677.28783909	27941153.759957843
Com_1453_neg	16¦Á-Hydroxyestrone	6604664.953832406	3434938.1259513316	34673603.81297636	41969947.68201948	17640243.928687796
Com_1579_neg	FAHFA (18:2/3:0)	52700793.46519479	46308056.88648104	6689852.050592554	5428174.681238398	17494394.912372697
Com_1588_neg	15(R)-Prostaglandin E2	5994754.277669459	13451993.816865133	22781664.7130325	66086389.6946448	16883590.22560858
Com_1593_neg	N2-Methylguanosine	10184039.217813736	14173142.658614643	10000247.081128323	22945452.416948106	9436279.607067404
Com_1635_neg	LPE 14:0	6960003.083713137	6856831.226741032	12175021.461783437	33954140.82394788	9249398.049266191
Com_1641_neg	Ouabain	24869502.744113345	39746400.286312334	1633087.4199459825	16346929.803176565	14483769.400985736
Com_1658_neg	N-{6-[4-(tert-butyl)phenoxy]-3-pyridinyl}-4-(trifluoromethyl)benzamide	342222.0937918204	173621.88598824796	100951.72436652127	260710.256182113	4800026.5842472445
Com_1665_neg	Hexadecanedioic acid	3308831.982822715	4985216.387775042	5523469.814836509	22179530.669181217	4876244.141083481
Com_1769_neg	Lipoxin B4	11322408.015775291	16093237.373288786	11016023.300618859	43783592.34637786	11831886.489194272
Com_1782_neg	Citrinin	412806.80842748843	14313004.917503947	247787.3811655046	23161419.93782283	5169338.211742645
Com_1814_neg	N6-Succinyl Adenosine	1006471.6359858387	5916409.192699436	2161114.588370782	22517853.692717653	5185516.442688098
Com_1825_neg	PC (5:0/13:1)	35333502.220033124	29114274.490703568	5194696.932802138	29516204.472939312	17350931.89901239
Com_1871_neg	19(R)-Hydroxy-prostaglandin E2	2614666.9442741997	581904.7470972919	2318356.9728913433	3842869.294872135	3932977.674638719
Com_1903_neg	2-Hydroxycaproic acid	3871195.546593778	38971039.327146836	4818656.871534828	9341771.725680612	7393197.741046781
Com_1933_neg	L-Phenylalanine	20119741.43224149	34797849.4634279	12480636.404290639	36118092.927947216	18033932.02630638
Com_1935_neg	LPI 22:6	468719.57308613975	376669.7478089686	4084908.1832323093	11624590.268124819	1332343.3303273052
Com_1939_neg	Indole-3-acetic acid	7510343.2473257305	5888425.019822996	13464167.427323656	36099230.89733324	13319122.804264411
Com_1983_neg	Roquefortine C	9356519.467970988	20170350.7550185	14361801.123654542	35433394.317855924	13509824.72261527
Com_2055_neg	2-Isopropylmalic acid	45132634.01322714	15656159.069606354	26815535.1856596	14792020.962116698	19419618.49778899
Com_2095_neg	Milbemectin A4	29122586.209222626	6621743.80027254	17269359.291756198	2014721.8282226592	7765822.495396892
Com_2096_neg	LPE 16:2	779512.0182449342	819541.5067569977	9332481.752563337	4957103.133627455	3953939.421488148
Com_2151_neg	Lauric acid ethyl ester	61572493.066888094	26692208.96675751	19624516.33683518	26392700.19507953	20590816.971655227
Com_2161_neg	15(S)-HpEPE	24932161.80192605	33751485.32564014	3032011.9953779117	6251040.366718856	9894339.877239794
Com_2234_neg	4-(octyloxy)benzoic acid	1248750.672949835	1164191.0733448165	27740194.28928559	37684712.6112731	14689814.719166866
Com_2261_neg	N-Formylkynurenine	3777519.220386434	8753268.228951769	16796784.235999033	45990072.325047635	12642996.244113892
Com_2285_neg	LPS 22:6	424711.4797915518	273606.81453371455	3208969.604847692	1886119.8786142601	1024276.8625325566
Com_2307_neg	LPE 13:0	2612974.3309500255	4788440.822480378	7903084.473448808	25573958.872960985	8274533.381457361
Com_2324_neg	DL-Tryptophan	6675251.894003905	14870599.82705807	2528892.7003733427	19536885.983171623	7564915.065168385
Com_2325_neg	Lysopa 18:0	18181685.7791132	35102235.81281648	4033772.103912262	11273515.305925168	10043164.452570425
Com_2339_neg	Chenodeoxycholic Acid	525343.358958147	326266.93083361076	3390407.8366982006	432134.62009554513	295835.996329039
Com_2352_neg	LPI 20:4	377515.2030349939	322041.4955591477	2791126.536301648	8305109.203449573	978741.865879663
Com_2422_neg	9-(3-O-Methylpentofuranosyl)-1,9-dihydro-6H-purin-6-one	3557650.7537594163	3783082.646045415	1239310.5576728575	7158343.079855313	3720318.518389953
Com_2490_neg	trans-Petroselinic acid	2817582.205238079	11039904.489597352	4900316.513858046	26140520.88772288	5133193.172721312
Com_2491_neg	2'-O-Methyluridine	2845336.2857866944	4309799.732624813	3913712.3527099057	8231271.925070643	3678837.6271477514
Com_2527_neg	LPI 8:0	349548.55330970796	912638.5243060862	198149.17035674825	1167635.7598108912	2515772.410306841
Com_2534_neg	¦Â-Muricholic acid	6592179.767036027	20140020.749268066	1748448.5986751337	16240800.968022818	6702588.269295163
Com_2550_neg	Docosatrienoic acid	7276463.511231777	2955632.403669618	13042742.63891899	46587974.92683517	14648895.300434506
Com_2561_neg	13,14-dihydro-15-keto-tetranor Prostaglandin D2	22667882.73609442	5753054.6458957605	21368480.389773402	5401414.119674268	12707466.331758482
Com_2631_neg	LPC 20:4	3186172.5539096706	224122.45920471087	6171923.847421764	723187.8863671254	1049376.4197623108
Com_2709_neg	(¡À)9(10)-DiHOME	6346236.807450331	7706770.722910844	5247641.412304511	22397871.97795451	5027018.012414576
Com_2722_neg	Bilirubin	208354.10686714013	189168.8523910786	16469860.248175161	12280116.347184157	8137899.68446996
Com_2790_neg	FAHFA (18:2/20:4)	32143448.730450366	37079222.20546641	18813436.22910806	22759783.71759674	19276827.530482225
Com_2831_neg	Aldosterone	366904.0125321177	154739.12070150196	11987996.902243732	2973491.7058586893	2414516.715359253
Com_2869_neg	1-methyl-N-(4-piperidinophenyl)-1H-imidazole-4-sulfonamide	4127609.382323002	3970509.6543700327	8846985.490314594	1536413.4179840556	3950997.9162256056
Com_2939_neg	LPE 15:0	5174929.32219855	6908218.864176392	11249105.561899709	17886374.6797841	6607670.034103538
Com_2970_neg	LPC 18:0	188251.80551441593	116691.60984493594	5131469.732478887	311925.29510886845	178289.8651814207
Com_3053_neg	2-Hydroxymyristic acid	27312172.977517445	16033693.690825418	10722244.376887353	16113268.574144045	14325830.997559816
Com_3057_neg	L-Malate	27259996.448289666	12251697.649575287	3089203.222677132	6574067.595749798	10207814.866035154
Com_3109_neg	FAHFA (16:0/3:0)	27455488.25380123	17909595.9336071	13391495.84658193	17507761.902336445	14448538.665307388
Com_3132_neg	Lysopa 16:0	21069886.662978865	7267984.683145157	10102330.845502043	7492936.315649862	10190724.355785448
Com_3180_neg	15(R),19(R)-Hydroxy prostaglandin F2¦Á	10832950.713476036	18140587.449450262	5649309.684737989	11180522.571762139	10382575.80511789
Com_3245_neg	beta-Estradiol 17-Acetate	2450328.6282542353	4176263.404975116	2863133.2456727824	5555346.170687924	3775937.631766728
Com_3294_neg	FAHFA (18:1/20:3)	29214319.865739375	23330847.525506075	16940109.845714808	23262661.57099245	18810666.815717213
Com_3307_neg	3-Hydroxydecanoic acid	18037400.229316067	6722413.885971621	13927818.9942168	12600258.096774796	7308840.647470327
Com_3311_neg	LPC 14:0	3400943.1247784346	1463200.621973427	3771735.656407796	829749.9277198372	1655828.5615789203
Com_3348_neg	acetoacetate	3300989.823085317	2414507.110338352	2214583.9628812443	3690873.9018607163	4908100.9483033
Com_3368_neg	Xanthosine	968219.8724845904	677929.5149737104	583840.914587557	1848886.6851443984	1159179.5073020523
Com_3427_neg	Taurocholic acid	5870502.3471416095	4288004.210361353	3869269.6454724646	1366637.669973017	11102835.411322337
Com_3571_neg	Acetildenafil	7961063.0385867255	2417356.020066507	11076838.285362987	11244281.379464956	5070056.740946724
Com_3609_neg	Dihydroroseoside	1976421.9190516304	2313964.053360411	6189119.241816652	28296741.964269754	5891085.157931155
Com_3658_neg	LPC 17:1	629289.8627577947	265688.4538472348	1966806.683236137	435377.4792509515	557824.6026287882
Com_3689_neg	Fumaric acid	19606505.53579732	7461221.88238153	1870456.834827697	2346196.7231249693	4660155.363032005
Com_3733_neg	Pentadecanoic acid	7857589.341223544	6251888.1550243525	9458600.164913658	25378073.4867589	8055887.7423775215
Com_3749_neg	3-Methylindole	217059.83606091817	167214.07942871258	126528.97234656085	13645493.500670569	2383804.6600315794
Com_3821_neg	7-Hydroxy-3,4-dihydrocarbostyril	2697971.546847113	3120411.570235641	1239280.2227792174	6773940.734862238	2721158.975742371
Com_3824_neg	23-Nordeoxycholic acid	1589166.101242855	1508264.0350241484	3793104.434483974	13040029.032278746	3533711.394838959
Com_3863_neg	2-(acetylamino)-4-(methylthio)butanoic acid	1488718.0760121932	3222999.430485854	657140.2060398285	5329094.625225832	2415411.6966577587
Com_3954_neg	MGDG (16:4/18:4)	867217.3224191983	202179.25478824365	5361620.407071475	2036955.9537203284	3772476.716433042
Com_3993_neg	3,5-dimethyl-N'-[4-(trifluoromethyl)benzoyl]isoxazole-4-carbohydrazide	1063232.9280190489	373297.2127574725	5651192.870308858	554872.9964168024	2195437.4268905874
Com_4001_neg	Suberic acid	15414280.054064147	13346229.650238268	8647572.970086316	16716382.80397007	10150023.690696653
Com_4037_neg	Lauric acid	14424510.750859259	4606553.890757448	9491331.5734327	20442480.410203446	10735396.351432515
Com_4072_neg	PC (9:0/9:0)	10482230.255791632	12453320.162644334	1893753.149404574	3142017.0773773617	5868024.329990568
Com_4148_neg	Dodecanedioic acid	8676237.401908718	10261211.158011148	6345549.988555212	11414052.073268386	7521893.291422749
Com_4205_neg	N1-cyclohexyl-4-(4-fluorobenzyl)-1,4-diazepane-1-carbothioamide	3783656.275012115	7688721.9455091925	16969154.24564284	6937294.365948536	7310244.811219194
Com_4244_neg	L-Pipecolate	1994514.3761705083	1047424.6540077947	6084690.561686076	15774457.22451427	4802659.651372554
Com_4401_neg	PC (2:0/16:2)	4144036.641706625	3006256.9115919233	9596889.445364391	10619511.53315081	6637236.535649421
Com_4472_neg	Estradiol Benzoate	4586130.16470242	6330193.944362766	1688185.0897529025	2725749.608785951	3010738.0073135234
Com_4531_neg	3-methyl-5-oxo-5-(4-toluidino)pentanoic acid	3329223.4017184786	8181744.7022344135	12598547.088935249	5095177.220496667	5929792.952249931
Com_4533_neg	LPE 18:4	1133697.6858622772	333954.25851243216	2900168.1219889913	1119388.8102058154	1196759.961379017
Com_4593_neg	Glutaric Acid	19176681.93206263	7357446.146722597	3928841.452994374	7529748.1638204055	4879187.472254494
Com_4665_neg	2-Hydroxyisocaproic Acid	417119.9765087247	7234825.255500327	310787.85970720736	3012218.7949262843	823369.6018741654
Com_4672_neg	N1-(3-amino-4-chlorophenyl)-2-[2,4-di(tert-pentyl)phenoxy]acetamide	621238.9791170458	400678.77058881026	473045.0165074901	7117102.066662488	1873074.6017170486
Com_4678_neg	5-heptyl-4-hydroxy-6H-pyrido[3,2,1-jk]carbazol-6-one	2884121.4294756246	8100091.756230344	12086352.21646358	4532312.162856717	5944613.246138366
Com_4758_neg	LPE 11:0	268563.04348374944	207480.9108637322	3228000.1937767337	7366806.832386536	1421087.2443671902
Com_4853_neg	4-Hydroxybenzoic acid	1896915.9050196104	2015609.2741137182	1412404.9832502995	2014983.8578918094	1773111.6373211038
Com_4907_neg	N-Acetyl-D-alloisoleucine	1885981.2868308562	2680435.9406110975	2116329.149203352	3649779.3314311765	2535030.251926132
Com_4917_neg	10-Hydroxydecanoic acid	6064900.094818324	4401776.970099342	3730711.661097959	4858505.402552343	4064819.3158726296
Com_4972_neg	LPG 16:2	1557235.7401615165	1523428.451864996	3371291.3020957685	5592968.140555779	2613140.151713602
Com_5042_neg	13,14-dihydro Prostaglandin F1¦Á	457384.38232365064	2660276.747156942	387824.122829904	469314.7450148197	526219.6894231841
Com_5082_neg	Quinaldic acid	1541899.0754996066	837621.1548834214	6560480.84961098	16648378.669818407	5206933.911141262
Com_5283_neg	Valproic acid	9115531.33118962	10625224.342541803	6892554.697110902	11656796.722426571	7236962.718793228
Com_5284_neg	LPG 15:1	1911034.0723715795	734986.6008775196	7338468.2125368165	5894415.12400508	2981076.396860221
Com_5341_neg	(S)-2-Hydroxybutanoicacid	12592913.696024941	3871920.658307526	1275411.3506202253	1656787.9560465105	2669368.1178934565
Com_5345_neg	3-(methylsulfanyl)-5H-[1,2,4]triazino[5,6-b]indole	147726.43953108817	116491.21202830721	88816.24131255796	134044.88304722737	376745.9842867351
Com_5366_neg	11-Dehydro thromboxane B2	609878.374239043	825587.0768113243	440003.9120148571	1959682.0651421964	999227.2998382484
Com_5505_neg	(+/-)-CP 47,497-C7-Hydroxy metabolite	1150003.5065446338	1314462.250664442	2649235.4948341935	2302059.206893209	2674494.350137819
Com_5510_neg	Gluconolactone	1499498.4083419947	1264242.5372400722	1325236.4899713022	10904553.1760178	1232593.5306948142
Com_5535_neg	FAHFA (16:0/6:0)	3757002.0720314435	1463126.5193767191	1075200.1109715875	12565169.049899673	2499748.736967772
Com_5544_neg	D(+)-Phenyllactic acid	2935462.719537264	12126249.684545873	3954816.5228649452	2837734.7619611225	3288706.7350082784
Com_5585_neg	Prostaglandin A3	194034.18632264086	267483.63715047686	8350332.902839996	8297745.5979847	3935705.982107525
Com_5719_neg	Kynurenic acid	763560.8325266455	1224194.6210740062	548868.6006072726	3285623.3230730486	1159797.4922054335
Com_5722_neg	Oxaceprol	1911701.8058333897	1114716.2020895502	5507637.07529148	12075361.912378944	4044283.355500109
Com_5723_neg	Cyclohexaneacetic acid	1140935.6609227571	1557535.3704691213	662926.3949199842	607273.6803494488	1344776.145074897
Com_5807_neg	LPG 17:1	3046419.501265379	893148.029189377	1104731.7428115583	1297977.2305813693	1553228.7536619077
Com_5851_neg	Tetrahydroaldosterone	1122345.2630977787	2269076.854545995	2656625.4326982596	1836050.5276393162	2604126.8073018417
Com_5865_neg	Psilocybin	358343.9174084861	478684.4364950191	426976.3770575637	425335.48981111386	363082.44726872875
Com_5871_neg	LPE 16:3	2923134.4430446816	1482003.737638416	2388876.29080494	1448833.7898114116	1562560.9615409772
Com_6080_neg	LPG 18:4	1243631.5705816082	1820529.506301158	4487788.026922495	2726431.334071456	2412854.9959743167
Com_6316_neg	cis-2-Decenoic acid	11765798.980984444	8457632.89400028	5130690.5994922565	2828436.6158979167	4676241.298305109
Com_6335_neg	Estrone	614008.7493567617	687520.4282791574	4135965.5299392142	11088974.96057403	2033876.256187149
Com_6414_neg	Ferulic acid	1317556.2724180326	5185683.372445376	3880416.849868327	5554836.613302801	2136565.9698351594
Com_6436_neg	LPE 22:5	605689.4659843232	303389.0627679239	1333763.852973897	443418.12074068334	479683.3304319841
Com_6631_neg	D-Ala-D-Ala	3142780.3650170453	4056912.6299313363	5503987.324212855	7763084.1450338885	2941347.424109407
Com_6683_neg	Glycoursodeoxycholic acid	815252.2858982151	209340.57845975694	5192418.383457516	354576.3461677404	3415632.113125681
Com_6739_neg	PB-22 N-pentanoic acid-3-carboxyindole metabolite	205521.56086890816	159508.4551970467	104103.09861702764	617535.7337520696	1137724.5526035517
Com_6803_neg	Royal jelly acid	4002801.685859449	4156315.7026536427	4058590.2921581394	8599544.57006669	3629822.0824294514
Com_6820_neg	Lysopc 20:4	8938333.576577244	2668005.1107427855	1199990.6825295428	705374.7131511286	2224995.0514115267
Com_6866_neg	Milbemectin A3	4947903.73445636	1035972.1297722785	3307940.4587530927	988097.7235197035	1834446.2898352235
Com_6883_neg	Xanthohumol	882381.819625212	956012.9728552526	3657853.2701255847	2142787.2376574883	2188944.150147251
Com_7128_neg	LPG 18:1	4130698.840297708	873225.636406009	234469.84997858666	950698.7729764004	1362834.444136884
Com_7275_neg	Lysopc 14:0	7479757.760838154	4397290.828662803	3609024.647851756	3757741.494345955	3004624.9557658536
Com_7382_neg	Oxoadipic Acid	717929.302995733	1282727.8880697633	687386.7168363332	4029605.997390537	1508041.5078432213
Com_7586_neg	8-Isoprostaglandin E1	586634.6108481308	683995.5778300947	975630.6150379219	5395097.734463946	1044110.5415391156
Com_7636_neg	N-Oleoyl dopamine	350713.90374386957	167106.06445245113	4257590.204112734	280074.7770623717	870120.1138811362
Com_7711_neg	LPG 13:0	550719.328037459	525170.4218913085	1303121.556035451	3257567.765786612	909944.7973730875
Com_7769_neg	Taurocholic acid sodium salt hydrate	7141642.588790045	6533990.652369832	346534.07567006326	801193.6147823146	1816692.283827167
Com_7875_neg	2-Methoxyestradiol (2-MeOE2)	1919807.7880266837	2638805.7334991624	3365352.7625269587	2571301.753386173	2853435.7239718935
Com_7879_neg	Stearic acid	1954652.973733222	1701709.9606504815	3861224.5264701713	6394419.818148214	2920669.303695659
Com_7931_neg	3-Methylhippuric acid	2543390.9269914045	1581388.8377100192	3219276.0218931367	8999519.375173435	3314971.9725549566
Com_8027_neg	Decanoic acid	8565569.597913861	374952.67251589644	3100252.9875994665	457505.4437083037	1961297.8503889001
Com_8084_neg	1a,1b-Dihomo prostaglandin F2¦Á	4674529.646762153	5375357.38924033	1931631.1914724295	1960656.4420149063	2394621.139363987
Com_8320_neg	Glu-Gln	2768250.8675008505	2774363.746336411	2069719.8087251475	5137448.803841761	2005020.7176756184
Com_8376_neg	3-Methyladipic acid	4433480.014729328	3311895.2839261605	2234855.0148669	4647777.202765536	2771094.7814547857
Com_8420_neg	Lysopc 18:3	1502878.2590157397	705443.4606723203	5301074.032308105	2357373.1234632554	2390186.3227770072
Com_8435_neg	Lysopc 16:1	1974412.1138270758	449877.7228040604	2194604.8508304697	2059413.000413159	1399515.6862779406
Com_8457_neg	TPP	1947120.7104008275	1670516.3933237244	1288954.1561419708	1864626.856465778	1398227.9723095156
Com_8527_neg	5-(3-chloro-4-methylanilino)-1-methyl-1H-pyrazol-3-ol	1432767.7526083693	657602.0238512213	316282.4988389201	352096.1421562391	597659.5655768017
Com_8573_neg	12-Hydroxydodecanoic acid	1848028.516681418	1904848.482407735	1445224.727329514	2189246.972095636	2056650.531329818
Com_8653_neg	gamma-Nonanolactone	3256044.0452706856	5105299.218276149	1493415.9649261534	2125242.7825207305	2479341.732376101
Com_8746_neg	7-Ketolithocholic acid	2769717.7234819126	4560606.06765892	3214397.303389332	7848055.516937158	3055453.39165508
Com_8821_neg	FAHFA (20:4/20:4)	4306637.665608688	4510099.56748201	1570446.284653954	5700673.483803312	1880451.6140591337
Com_8878_neg	dTMP	482192.23899969575	375376.1129741676	258622.6601625603	293843.4930993415	235903.32148430994
Com_8951_neg	D-2-Aminoadipic acid	748930.0664992804	1672432.486536201	1073942.7292966146	2844900.6717859455	1110070.8888507164
Com_9034_neg	6-Keto-prostaglandin f1alpha	4721520.757373414	798229.286263986	511463.1395940888	306322.8673059248	833793.8355266594
Com_9095_neg	Metanephrine	284482.1967676883	396620.20886795345	330932.11154119193	2345511.967477746	940601.1168067768
Com_9171_neg	LPC 22:5	867807.401837895	776070.4742264504	1958492.8454982731	830011.8484698796	905795.8445870221
Com_9196_neg	D-threo-Isocitric acid	4114725.8814715054	2644599.6407595286	655300.4330825299	1384879.9066933584	2058298.3129732225
Com_9251_neg	N-Acetyl-DL-glutamic acid	816570.3403182202	687151.385956605	623601.3158035734	2401305.321186204	1163795.3942382273
Com_9271_neg	Anacardic acid	3121735.9666808476	2037702.4192695834	2439135.6551883994	4233353.042419346	2324463.0664614732
Com_9345_neg	Riboflavin	5396562.925608911	5019517.331252041	2278101.4671540866	4748131.121241906	4351353.535007238
Com_9352_neg	LPC 20:1	301299.5045107218	126284.17033017943	377361.888574031	261801.83955460545	151603.02805811237
Com_9354_neg	Protoporphyrin IX	1287605.093566053	2431884.471086223	3610268.086125216	1168327.7882900068	1936601.5395298798
Com_9383_neg	Calcitriol	6201800.584459417	1997683.9587452349	3166208.239316925	4647745.204923103	3222867.9477916816
Com_9482_neg	LPA 20:2	2183963.6997138998	861360.3746589535	2500634.2339440626	4726815.315226835	1251454.5716116058
Com_9961_neg	Cannabidiolic acid	267465.4928204766	216864.8578677836	1231173.0324192916	1529471.2422173137	841569.1019177748
Com_9989_neg	4-Methoxycinnamic Acid	1224162.8627131493	5839782.459334988	272443.1924617709	1096234.6294488308	1115079.5308211509
Com_9990_neg	Trehalose	4735100.860441174	1748004.432935155	3267151.2515916824	1590346.5945300313	3083731.687930611
Com_9998_neg	4-(hydroxymethyl)benzoic acid	828519.071687298	917107.9553484811	1118096.011672838	3839673.154835963	1647434.6619161852
Com_10028_neg	N-acetyl-L-ornithine	2987281.4036886333	2776131.1525958464	3059954.1097887545	5950459.626232448	2389841.217261923
Com_10059_neg	N-Acetyl-L-tyrosine	1473131.29572017	660917.010186548	2773978.478310865	6309799.81605595	2442703.564891095
Com_10100_neg	17-AAG	1027567.9012145861	1188924.4318020344	1591582.25687791	579993.1150667416	1339375.9378107556
Com_10303_neg	Naringenin	3881736.953984546	2017070.8757939592	866062.4660930596	558455.6762092697	1332250.423427176
Com_10319_neg	Phenylglyoxylic acid	1120120.4492384128	1180846.5012485203	1470959.1346857797	3812379.2198753413	1442028.0711609498
Com_10549_neg	3-Hydroxybutyric acid	489460.3686123563	2374497.814195286	379421.08971121785	1365613.241835766	990290.716815318
Com_10618_neg	FAHFA (12:0/12:0)	3910374.1328909546	1156815.559382078	2615488.057918834	5511593.537304002	2893581.9731704807
Com_10734_neg	3-(3,4-Dihydroxyphenyl)-2-Methylalanine	1276426.1512109004	1092935.1176848495	820258.3599584237	1161677.2937553925	1186077.1781680174
Com_11020_neg	O1-(4-chlorobenzoyl)-4-nitrobenzene-1-carbohydroximamide	369525.8856424647	343062.1744369904	233635.91711184042	184413.35201178715	377656.8171804892
Com_11056_neg	Uridine monophosphate (UMP)	4264780.5414061025	1944690.7722838938	1596735.2102453464	2271040.5680256514	1794778.396402428
Com_11153_neg	LPC 20:0	2028600.3259215073	773662.2152147396	1828937.752778284	1406317.0318740082	1769350.8349584043
Com_11214_neg	Prostaglandin A2	278013.7326780806	225459.78896001462	359895.30004776426	5911943.643834625	600208.5864773651
Com_11495_neg	CUMYL-PICA N-pentanoic acid metabolite	2526134.4986359347	5139502.301080217	626206.2406663252	943047.7380541516	1457910.2473999248
Com_11592_neg	10-Undecenoic acid	1880208.1843294979	3581782.890828163	1246545.9328410546	4111208.3654993814	2043609.2798814194
Com_11653_neg	Gallic acid	5929610.313488432	3596758.799139567	638490.4681759748	1344195.5466290026	1331854.3316444845
Com_11660_neg	N-Acetyl-DL-phenylalanine	497196.9622832057	1093654.7390984886	601110.4160903407	1081421.7517835235	592021.8636454501
Com_11785_neg	Isophorone	1174754.37133456	1985249.306695719	2349593.52967982	2050506.3040963586	1371813.3618284825
Com_11850_neg	FAHFA (18:2/4:0)	4123486.489125487	3535707.7668736465	967986.9622893338	1612948.1868917588	1419314.4731726688
Com_11860_neg	Hesperidin	168930.084225824	196449.31010152094	1619007.02577842	1269648.1940972588	794835.9436969999
Com_11947_neg	3-benzyl-1-butyl-4-hydroxy-1,2-dihydroquinolin-2-one	486219.96382492053	725751.5835291414	3467890.418948544	783814.5938185708	1212510.6497147847
Com_12003_neg	Neopterin	1625770.954945672	961011.346520089	705067.604663847	1290442.0661847375	1324764.3393512745
Com_12255_neg	5-Hydroxyindole-3-acetic acid	220034.90702610603	238894.2783916063	206414.84806634532	4519748.061113314	376443.700078823
Com_12277_neg	2-Methylpentanedioic acid	3668029.8500183313	2185703.1374795814	1616639.5249141864	2833246.3992479555	2099283.0539027182
Com_12290_neg	XMP	4238247.5727827465	1037934.231630288	584067.880350274	492603.2398021875	862617.146329958
Com_12329_neg	N1-(3-cyano-4,6-diphenyl-2-pyridyl)-4-methylbenzamide	174619.33438855966	148024.67925974427	104473.93197218342	148465.32757492483	145822.0669243421
Com_12523_neg	FAHFA (18:2/6:0)	3817825.5765651707	1937802.203741487	718259.5998750594	1268017.43124751	1263224.6315801009
Com_12623_neg	PE (2:0/18:2)	234838.44794842158	146640.65728753386	214915.03568918025	254233.19141964437	137888.9018424687
Com_12763_neg	Glutathione (oxidized)	171698.9256023018	481471.6061098137	89336.61807316566	289441.538045619	166810.81840313014
Com_12801_neg	4-Methylphenol	1164648.3028281224	2616386.4244170208	1368034.874187914	3642244.531266043	1199267.8433778377
Com_12802_neg	Cholic acid	1168079.3796738572	652347.5713543461	1605564.1487944478	701907.2476430408	1240095.6131819517
Com_12917_neg	N'1-[1-(2-hydroxyphenyl)ethylidene]-3-methoxybenzene-1-carbohydrazide	3050904.2212685477	1256999.1926763698	2191914.5737872473	988498.9148692348	2526250.9486620957
Com_12950_neg	5-Hydroxytryptophan	688585.6434932757	1224851.8803124798	882606.2531679078	3297130.6020369064	1084599.0560221833
Com_13039_neg	Quinic acid	2411976.4132407424	922341.6866708376	1193454.1273101643	1147881.3388531753	837913.1790613936
Com_13088_neg	N-Acetylsphingosine	3694221.6260522828	2109524.3744512405	1136003.7213144936	1434388.753411085	1839839.5099691022
Com_13201_neg	FAHFA (18:1/2:0)	2223365.8638602104	526578.5942593631	1779801.9830812206	420827.6057066634	778861.6821350049
Com_13204_neg	1-(2,4-diphenyl-2,3-dihydro-1H-1,5-benzodiazepin-1-yl)propan-1-one	317021.53999949107	498671.6195183746	1502707.6523991453	526119.854781384	563056.3050335705
Com_13266_neg	2-Hydroxy-6-Aminopurine	377622.87203363917	619679.4948103995	446766.99539158726	922888.5580048334	368148.88048272097
Com_13319_neg	N-Acetyl-L-glutamic acid	248508.29550386837	168631.8210142889	97228.71107561611	720161.9239333394	239341.12223666706
Com_13325_neg	LPA 18:2	3821623.341271236	1987931.8327929971	2298515.083842819	3009478.825858154	2269987.9590416756
Com_13428_neg	Guanosine monophosphate (GMP)	1542473.7355893888	1013862.0819820309	2859865.979602372	2038684.9113482079	1134170.4206611896
Com_13562_neg	5-[(Benzoyloxy)methyl]-4,5,6-trihydroxy-2-cyclohexen-1-yl benzoate	2762280.9386129132	2104818.198265566	168742.09838463852	119352.95797527028	740048.9165962389
Com_13575_neg	PG (14:0/18:1)	974365.2777761145	906552.7538177042	1380488.0359039286	593291.1077351685	606191.9495875713
Com_13584_neg	LPG 11:0	486247.76773606567	562268.9178768932	1966618.3434256325	1460495.0913412466	585634.9537176847
Com_13840_neg	Porphobilinogen	971957.972743125	846729.6370399463	284909.929642861	1397654.4268517003	687537.485363013
Com_13994_neg	8-iso Prostaglandin F2¦Á Ethanolamide	197542.78450088788	171272.85965797858	323579.08942426095	2491172.8955571894	234953.57776481673
Com_14199_neg	Guanosine-3',5'-cyclic monophosphate	582564.3447616318	647355.9521855504	1605861.2434979707	493462.7374471792	773402.6870051945
Com_14294_neg	FAHFA (16:1/18:3)	4296251.969014642	3436034.2864440177	2438874.98688275	3856226.2819667906	2245175.0446039466
Com_14307_neg	FAHFA (16:0/18:2)	3021179.1628995016	1183153.8626087075	1037524.3956764241	1364294.1234723355	1924621.7884224914
Com_15103_neg	PE (2:0/18:1)	285687.1822313537	154844.89358879827	235257.20548435394	227679.66674415013	166631.76435361715
Com_15191_neg	Citicoline	1024559.7641780995	893216.3380147266	987372.2527440955	2391166.049646308	796418.4794600129
Com_15306_neg	FAHFA (18:2/7:0)	1324491.0985053407	480197.5698823955	771627.9625513143	2052611.6738232884	1171833.698038663
Com_15354_neg	¦Á-Estradiol	277564.0625701094	1120601.0034682958	1120390.4046937043	1241741.6663836318	721148.1501297056
Com_15458_neg	Prostaglandin F3¦Á	167414.03818007812	121217.2273399287	795648.6302746981	123005.73112016633	411183.0885486716
Com_15661_neg	5-(tert-butyl)-N-(2,3-dihydro-1H-inden-2-yl)-2-methyl-3-furamide	153746.3984467916	184764.6321978957	1475706.872667841	402257.6455313058	339695.22718071396
Com_15699_neg	4-Butylresorcinol	296483.2206044958	284664.0807639012	410945.6966306707	2692327.8691533296	481279.70015873096
Com_15788_neg	Methyltestosterone	1278477.9994103413	1042019.813569203	1154591.6937397085	2753889.7637558426	1051224.1980834177
Com_15905_neg	LPG 20:2	157915.0263964664	98955.6353782639	185613.28589157583	268036.09275194904	123371.40711452438
Com_16139_neg	Guggulsterone	639384.8525284693	235188.84153019602	270174.4848141623	1100317.692582303	312436.4860274684
Com_16464_neg	3'-O-Methylcytidine	317027.3172635738	538283.1907353326	201883.95008071163	1094588.124469269	400536.78971790185
Com_16500_neg	Chrysin	217170.0864676981	754260.3466102335	1612938.6717667365	1156756.2075663728	693412.2707138279
Com_16621_neg	2,3,4-Trihydroxybenzoic acid	2233343.1611842434	1614850.788274526	217912.2871561027	440881.31703273306	486157.4845919347
Com_16683_neg	3-[(methoxycarbonyl)amino]-2,2,3-trimethylbutanoic acid	122495.71857547663	133043.8537910068	112512.3739513775	1484930.5314178846	169504.5328914733
Com_16711_neg	FAHFA (16:0/4:0)	1725023.0641677843	1054690.9415983544	711867.0771123281	836552.4223290038	830850.9373605654
Com_16984_neg	Isobutyryl carnitine	1384901.722518523	1577436.9241933844	1071953.0459398688	2027735.508631625	1180255.6024299802
Com_17557_neg	LPI 15:0	99308.15259724559	70515.31134696637	127419.99832826857	1255998.78888447	96816.83752791547
Com_17850_neg	Indole-3-pyruvic acid	619976.6513647012	1548167.6322820662	1088186.3806486453	2128811.1977826618	821091.0627449971
Com_17911_neg	Sebacic acid	1325184.1515760396	1847551.3881142521	487982.4568373762	634051.7225407687	807664.2618150956
Com_17921_neg	Sorbitan monostearate	304838.93286430655	202890.067146375	626563.0772093008	852685.5217960308	305737.3227513473
Com_17989_neg	N-[4-(diethylamino)phenyl]-N'-phenylurea	512415.81508660456	292688.33666063665	1502300.8526634064	390779.4625524283	456520.08458818856
Com_18296_neg	Mycophenolic acid	282103.01858819596	1051896.8879249995	231416.35957239204	525671.1564941657	395095.1749494973
Com_18335_neg	FAHFA (20:1/22:3)	937241.2163458505	289080.08079604653	586808.2014895267	1524344.8536406828	1048469.3837419227
Com_18472_neg	(1R,2R)-trans-N-Boc-1,2-cyclohexanediamine	193795.6497781905	222033.48934506977	1097510.2376790156	495876.01014726167	348331.57020380674
Com_18882_neg	FAHFA (18:1/4:0)	1645347.8565250859	877352.2759245386	783580.5718289801	1006607.3965348898	928531.6044188486
Com_18889_neg	Monobutyl phthalate	456996.03763337707	1743622.6886582251	348120.6107237794	463034.02960440604	360836.53964756243
Com_18916_neg	Ursodeoxycholic acid	667818.878922803	491159.4299082572	577873.5556136261	675177.3749648005	444184.92450606485
Com_19040_neg	LPI 18:1	202663.68923396795	119371.16340301411	448730.810831404	402034.88240961946	162233.17730793564
Com_19468_neg	5-S-cysteinyldopaquinone	591565.4745413318	1221781.1334873862	496215.0190239951	1791846.6125713	620738.9567021612
Com_19518_neg	cholesteryl sulfate	1591643.4706656865	719607.5365886436	208524.19453942936	1112712.8370825907	784306.1976883701
Com_19629_neg	Adenosine 3'5'-cyclic monophosphate	164243.6405421193	228619.2344912632	626441.7864335558	139765.423683579	298685.0989222221
Com_19744_neg	LPA 22:6	219357.84272109976	93080.67513084006	132030.32579784264	156288.33675073893	96482.68540682795
Com_19832_neg	L-Fucose	1135873.3919480094	1036174.1800609193	543776.339632255	1087383.7934382244	615039.3805177824
Com_19887_neg	FAHFA (20:2/22:4)	108122.73062565236	108453.07698730407	100495.32223210354	237973.6859065141	147238.99562554245
Com_20003_neg	2-Phenylpropionic acid	284173.95915477147	536093.7947052873	302454.5203105344	449528.80187899247	394777.228568921
Com_20117_neg	Homovanillic acid	851478.725705103	707699.8309496864	1159080.7225083907	462629.9902617121	690038.2717304394
Com_20155_neg	nor-6¦Â-Oxycodol	1882651.1724039067	650665.5722796713	701926.7809565506	658273.535145569	724903.5413659785
Com_20477_neg	LPC 10:0	191155.2027157734	383863.0507390075	200477.10797558003	841295.4531637399	304073.5825100049
Com_21488_neg	14,15-Leukotriene E4	138664.15358431402	180577.94735185915	287990.5369868128	370446.10871090106	310134.14065293345
Com_22331_neg	FAHFA (12:0/10:0)	1001272.8556568613	584742.4905831907	532538.7844399381	754654.380563636	569199.1620513671
Com_22539_neg	LPG 19:1	498309.8502588302	106231.60419594857	248546.20403903633	193135.3485989022	222545.85058837337
Com_23296_neg	Allantoin	555625.8628719965	287922.5667474848	268346.15853774117	499407.46094783576	228847.51145454342
