# Supplementary material for: Gut Microbiota and Metabolites May Play a Crucial Role in Sea Cucumber Apostichopus japonicus Aestivation
Source: Microorganisms. 2023 Feb 7;11(2):416. doi: 10.3390/microorganisms11020416 (PMC9961660; doi:10.3390/microorganisms11020416)
Supplement: Supplementary file 1 [file microorganisms-11-00416-s001.zip › Table S3--Differential metabolites--Diff_Heatmap_Name_pos.xls]

Compound_ID	Name	YAJRT	YAJSD	AAJRT	AAJSD	QC
Com_23_pos	Stearamide	653701658.0439628	299544562.7246835	1916891374.8869526	1157515135.3678558	1236494532.3252015
Com_35_pos	Linoleoyl ethanolamide	797415407.8418425	1290715932.8213422	1030699223.203733	2385338401.774057	1105032987.461394
Com_36_pos	TKK	1542475646.2243052	1802239178.1708677	1223099808.402721	1213772990.9283137	140244137.239642
Com_39_pos	9-HpOTrE	954451420.6523043	1748496487.6094105	861343853.8644227	391476188.97569734	951505583.1441544
Com_45_pos	Adenine	820897385.2496548	1018116530.5747544	1248643436.6094646	725443036.1735668	901148422.7568437
Com_56_pos	Palmitic Acid	532537943.44901735	580355444.2823216	402382387.087069	303452681.0497356	511482738.4361386
Com_64_pos	Adenosine	872091647.4645292	969062528.0157944	1087995955.816777	645044751.4389967	902178767.3150928
Com_70_pos	Reserpine	1206775497.7631798	379061629.5491975	787285024.3260636	570781294.0494297	609366155.2530617
Com_81_pos	17(S)-HETE	960649488.5658283	1210791100.2169626	484579473.8249282	390393599.82288986	686166113.2040662
Com_94_pos	MAG (18:3)	220685210.20317987	1011028966.2381893	37075779.30385972	143090501.24574837	254421751.2777982
Com_113_pos	Phenethylamine	125025455.07419275	26346899.460511103	40209561.89228413	62261202.54984528	140467526.008117
Com_115_pos	Styrene	114287603.8167593	14887613.5458771	34861891.37587804	56086759.31755083	134082730.498957
Com_137_pos	O-Acetyl-L-carnitine	9428922.883755043	16724544.847333426	139644728.22354662	22370696.468008306	138002670.12978303
Com_141_pos	5-OxoETE	342230276.7383235	549807081.4925741	326044274.3190867	839489908.4428949	417675938.1424078
Com_142_pos	D-Raffinose	689207310.4631906	111440711.70703447	237304536.22308484	36242192.3497346	275334608.2073809
Com_155_pos	2-hydroxy-6-[(8Z,11Z)-pentadeca-8,11,14-trien-1-yl]benzoic acid	354936860.7866418	856586302.7948958	584907314.6047238	927904766.389997	579362809.0862464
Com_163_pos	5-oxoproline	80414225.7026785	544275659.3594706	20415429.220427174	57791794.02336209	97943383.32987437
Com_166_pos	gamma-Glutamylleucine	23242607.424929213	96453397.0466357	32136551.702225003	451615534.32237214	124326723.51372759
Com_230_pos	9,10-Dihome	135015715.32099107	238345808.89885923	166921825.9312841	220762275.1368619	268390726.4211684
Com_257_pos	16(R)-HETE	351296265.5977494	568423256.7897159	138294347.52276662	103048863.69128509	296645434.6171804
Com_313_pos	(+/-)11(12)-EET	268173662.73918328	332089232.312189	71283620.39614426	59017545.662605904	139210069.9497517
Com_348_pos	18-¦Â-Glycyrrhetinic acid	14930191.22052502	5562347.552858555	263857406.7482067	171497076.20190683	139508559.0727391
Com_357_pos	6-[(2-hydroxyethyl)(methyl)amino]nicotinonitrile	6975804.382842408	11372636.811655512	30807417.571734335	54223727.5791148	76259644.33566788
Com_363_pos	2-(14,15-Epoxyeicosatrienoyl) glycerol	6098006.135679434	7712678.714702823	18368886.717969462	24138417.991368204	13577119.943144191
Com_387_pos	Maslinic acid	8836093.268261759	6213458.300307516	236025322.42542794	332686384.3373361	240549863.70736545
Com_388_pos	12-Oxo phytodienoic acid	165691013.04541335	288070747.9687188	66733139.11071685	67667186.29374665	151330820.1273823
Com_409_pos	2-Hydroxyphenylalanine	88967249.35796648	312597067.4138312	118253848.1434722	151282533.75253972	72570158.4685965
Com_417_pos	Palmitoyl ethanolamide	176880143.5872711	184216552.28230014	145133539.56801888	289111469.4888037	159137510.83596584
Com_433_pos	Valylproline	119252994.06457037	228441141.6285402	108977432.33112103	294595102.30801314	140945366.4154285
Com_447_pos	2,4-dihydroxyheptadec-16-en-1-yl acetate	7263271.404259387	28969780.17962734	31259886.653056283	16850279.86456464	19792447.93965482
Com_449_pos	Maltotetraose	186677013.9209	16112429.558708163	54363807.08179578	7685276.1145757055	75276484.53698887
Com_472_pos	Deoxycorticosterone 21-glucoside	303889065.4174722	228451968.2176766	422131.95400239294	402634.1846826777	81941342.56685413
Com_473_pos	Daidzein	161391521.44998798	68482448.12637654	50179696.131479435	14825145.877415335	88222752.47632192
Com_480_pos	2-(2-amino-3-methylbutanamido)-3-phenylpropanoic acid	153989703.70395395	135849039.24972853	265092208.70080885	111266325.72247715	147250891.11639336
Com_498_pos	Thr-Leu	172416239.7661631	182326937.80393246	254663240.73660716	146206452.99617526	173515233.87151065
Com_507_pos	Andrographolide	102523473.26110683	177348858.582464	141156396.96823302	65358341.84922681	142601080.56002408
Com_533_pos	Pregnenolone	168097991.34071353	205541379.48783568	62734030.89969147	43769933.61824647	111020128.49072775
Com_590_pos	2-[(3S)-1-Benzyl-3-pyrrolidinyl]-1,3-benzothiazole	113432762.68336101	166231812.29931566	102684986.99005009	169611940.75169402	105965056.01322079
Com_625_pos	Docosapentaenoic acid	65069262.13165313	74760218.40512232	168221012.80496788	215755851.12091818	140950207.74891642
Com_632_pos	Oleanolic acid	24028959.971098315	18440565.497795727	122390190.49277933	126821005.58301163	144964374.5154132
Com_652_pos	3-Amino-4-methylpentanoic acid	40703151.74387843	122473843.9763243	16815552.687976744	36438058.85155501	51678919.543294914
Com_661_pos	12,13-EODE	48793387.16164177	81613525.2016765	22740250.556328747	89694478.29118963	37264225.63843412
Com_710_pos	Prostaglandin K2	99346946.5783142	169148081.5298999	66453452.09311166	33513583.702030957	83066738.99053141
Com_757_pos	U-44069	2803538.553877752	15186917.525811136	17722345.15498878	10098098.077835638	11026898.845887067
Com_762_pos	octadec-9-ynoic acid	127506442.71110845	151532709.216851	91569301.93563597	94800731.54819722	96179450.44843695
Com_785_pos	O-7460	793917.2765377419	613665.2021816756	17203703.93152924	1640367.4005301779	733068.2268565306
Com_791_pos	5-ethoxy-2-[(2,3,4,5,6-pentafluorobenzyl)thio]-1H-benzo[d]imidazole	141122290.4557566	186027701.57765868	58796140.01416508	41262357.42820463	82213903.27642553
Com_801_pos	Uracil	35730522.28057236	57678202.61592428	33783366.58728766	46738560.77492449	35691357.91262784
Com_809_pos	PC (18:4e/2:0)	3027412.2898165486	599828.5617713582	10607741.022663744	687964.184820817	1241280.2513901375
Com_828_pos	Palmitoleic Acid	40364560.26275805	61880587.1791611	46144190.10076657	48955593.74541477	59136276.58871306
Com_831_pos	LPE 22:6	831692.5658656671	549838.4264544277	18784757.974701393	2242736.4100868185	2687888.088133414
Com_875_pos	Prostaglandin E2-1-glyceryl ester	7092615.669864547	40142682.5659558	2267970.8326623673	32534314.955027144	5554176.380217682
Com_920_pos	Nootkatone	26264716.674426895	38840368.21762978	116134162.24350452	70495326.00291808	83556839.0596811
Com_924_pos	1,2-dihydroxyheptadec-16-yn-4-yl acetate	31678126.78493713	152217297.5087268	26866903.063488822	73993539.58733658	50862075.71523958
Com_945_pos	MAG (18:2)	36337289.45289544	96650002.9153259	45654961.065486066	21053632.22364874	44986856.583114974
Com_964_pos	17¦Á-Hydroxyprogesterone	36282661.914384924	140246524.50321653	22406207.82317407	70778059.6837009	80548022.31524076
Com_972_pos	1,4-dihydroxyheptadec-16-en-2-yl acetate	19685220.669975694	151379520.44807926	20256507.97585337	56096055.1742252	43949914.15682075
Com_997_pos	(6E)-7-(2H-1,3-benzodioxol-5-yl)-1-(piperidin-1-yl)hept-6-en-1-one	21736297.30676752	52159492.79659656	59488498.6945556	42994266.57836774	46984274.64134014
Com_1032_pos	Uracil 1-beta-D-arabinofuranoside	43846366.632668205	68970315.45040478	91863844.51712231	61746642.83916229	66713748.14400441
Com_1067_pos	Docosahexaenoyl Ethanolamide	28039798.49601909	44325592.233910106	46511268.28661687	110439823.7168064	51591857.73773263
Com_1082_pos	Testosterone	37142722.489122115	82792119.77592063	16508404.29113668	56833385.36499831	39784600.95913366
Com_1125_pos	2,3-Dinor-11¦Â-prostaglandin F2¦Á	28396722.603227973	26663225.27768536	69768640.24472558	98937801.52112776	56977620.327566005
Com_1129_pos	7-Ketocholesterol	103131032.80121048	13871871.495817205	63516159.56269031	11657112.632124856	44631255.814962134
Com_1143_pos	D-(+)-Proline	42497523.60680322	88178517.8753616	70626121.53418182	111730536.90286185	59744882.82029957
Com_1164_pos	L-Leucyl-L-alanine Hydrate	363673.90984705836	3654944.9026409388	238915.3178825377	2853863.7156018796	3371447.095586043
Com_1186_pos	PC (18:5e/2:0)	658795.8596545786	769991.4736802465	2828956.457018543	395414.858589629	815968.7042390843
Com_1224_pos	2-{[2-(4-methylpiperazino)phenyl]methylene}hydrazine-1-carbothioamide	1173581.7863455974	822205.4699164202	470201.42137552873	5466033.091192276	16617111.930256512
Com_1262_pos	LPE 16:1	600811.983486884	669427.4606882634	4930667.100732098	678451.4429301985	783586.0055306453
Com_1267_pos	N-Oleoyl Glycine	80234060.99837433	114129737.10107176	61851428.49741813	54251129.71944463	65817976.1534596
Com_1269_pos	Glycitein	63065394.603279315	24134813.51378791	17928647.099475697	3669785.7425948163	27797112.835657276
Com_1299_pos	LDGTS 18:2	422736.806398214	253853.95862039944	7951542.446277946	1029878.8451681953	589226.1155821573
Com_1312_pos	16-Heptadecyne-1,2,4-triol	35411198.637969784	81978049.93810217	26525705.6348869	78260215.00492074	65910691.99463222
Com_1402_pos	4-(methylthio)-6-phenyl-2-(3-pyridyl)pyrimidine-5-carbonitrile	49698834.71152807	14708320.832886985	57386312.36646271	58817658.34658059	35479352.811212294
Com_1420_pos	Gramine	2370563.207402871	4545693.405858055	4518391.226622689	71420806.61787637	12676806.23581278
Com_1481_pos	LLK	19787071.787228357	46181803.006851435	51807448.91647273	31462049.653845046	38271113.1635617
Com_1486_pos	VLK	24072355.517992407	59582908.94159821	55787457.92345011	31518488.619336665	39983579.412128516
Com_1506_pos	Progesterone	61592551.87173411	69884531.54963501	23763836.312926974	28647334.358639475	43595500.30272029
Com_1511_pos	Betulin	1102087.1976436458	1038581.0788061847	61826426.66913887	63380749.522584	32635534.066713803
Com_1561_pos	2-Arachidonyl Glycerol ether	6777527.481562461	16325493.740720997	21704798.94487565	36111124.031681955	27612645.250419084
Com_1580_pos	Ergosta-5,7,9(11),22-Tetraen-3-beta-Ol	68055277.94807374	31586789.616565615	14406867.719384851	19487779.978006985	30032470.422028694
Com_1586_pos	9-KODE	12081191.832444375	27867982.407087144	49518627.81222036	53125053.088852674	26418166.74867043
Com_1588_pos	(11E,15Z)-9,10,13-trihydroxyoctadeca-11,15-dienoic acid	49213383.296830244	64957054.78759416	55638374.20966604	30176853.70894262	22658741.846273847
Com_1600_pos	Ala-Val	30199862.857305136	24371805.081846625	55087548.26458904	34135280.25216832	32730526.0989671
Com_1662_pos	16,16-Dimethyl prostaglandin A2	8077310.0228415085	9742361.181829885	22705197.109883707	53080189.29185608	17699208.110912755
Com_1672_pos	Mag (18:1)	7787887.667714919	6968321.134087603	21425020.030601304	28625343.377403457	8012668.128150503
Com_1732_pos	L-Alanyl-L-proline	15241661.04602828	32662761.607642904	13893611.667402642	37782973.48195867	19828904.26217212
Com_1772_pos	2-Amino-1,3-octadecanediol	60890310.4490825	26571278.733423542	13701870.47444026	22473944.628756523	33333790.615814023
Com_1787_pos	L-Pyroglutamic acid	31518804.60524151	47391103.651714504	25606832.801265255	45395415.18304723	29605290.181521315
Com_1820_pos	methyl 2-mercapto-1-methyl-1H-imidazole-5-carboxylate	11902386.139564762	23269358.412237734	22814790.599091943	43007644.898112215	20805632.299412675
Com_1866_pos	Cytosine	20758937.87088988	8458739.152310936	9241468.111089684	8148533.617190273	14231029.340400377
Com_1878_pos	1-(4-benzylpiperazino)-2-(pyridin-2-ylamino)propan-1-one	55516233.01614174	78508955.62952852	36821151.57190245	28937089.5153352	44985721.194837965
Com_1882_pos	Lysopc 17:0	19911086.344088815	9359526.364991937	17668280.11162201	3273984.0973969568	12667092.86439097
Com_1885_pos	(-)-Caryophyllene oxide	49795142.95654011	37997227.93421797	53316645.51992178	52094962.86334029	54159905.70280979
Com_1906_pos	KPH	21154603.73429064	41912941.36702213	35199996.69983677	30981560.741676573	34226091.97349498
Com_1909_pos	D-Sphingosine	12661633.057559406	7477817.810977306	13272821.662536219	18532686.398576062	13075407.751319868
Com_1949_pos	PC (14:1e/3:0)	3228581.4414568543	2048596.5928912964	9329235.283912526	4457525.647865957	5292399.750765392
Com_1973_pos	608-Hydroxytestosterone	11857970.294403031	27302900.02331989	18982973.2452822	13201744.941618666	15520218.761429336
Com_2000_pos	7-(2-hydroxypropan-2-yl)-1,4a-dimethyl-decahydronaphthalen-1-ol	8492262.089782743	13128266.816982463	16600877.27649116	44722817.85604098	16979097.254729193
Com_2059_pos	RPH	4572822.635774606	3517705.0902312608	3846693.6905094385	4518696.000122178	8235421.048952241
Com_2092_pos	Epitestosterone	8194703.5368953645	12000856.068286115	11610452.073685907	20707124.01554412	12684717.102618823
Com_2100_pos	6,6-dimethyl-4-piperidino-5,6-dihydro-2H-thiine-2-thione	6606939.4092305675	5571194.86928328	19201725.6456011	58753075.699011475	20867752.840523817
Com_2133_pos	Prolylleucine	920308.5991206899	3562242.8840492093	1289877.1649075493	5628444.509925555	3584090.345580038
Com_2177_pos	(9cis)-Retinal	39351541.455654964	51074977.00141724	13348351.412177628	10119944.454658885	25407608.710953515
Com_2245_pos	11-Deoxy prostaglandin F1¦Á	29021642.829515323	30293830.89964426	5091908.752548274	5665375.06657888	13726161.125815762
Com_2265_pos	Verapamil hydrochloride	445121.78969427175	288986.91797022655	372601.5524807009	46566226.814982735	6148282.598202315
Com_2322_pos	SMK	10529677.416886102	22751955.463735253	36819398.69565604	31047924.85741405	24856727.066462852
Com_2367_pos	PC (20:5e/2:0)	906878.0437837936	621540.4979489705	4811541.473611237	811472.0605684044	823371.8161508733
Com_2380_pos	DQH	4978658.747743479	36130483.928929836	4317946.070283538	15704557.856181609	10398867.168676054
Com_2382_pos	RMK	13067647.010560952	6992998.406711474	38969008.28118604	41080180.23343434	29660556.447822575
Com_2388_pos	Isoquinoline	2622985.064009763	7156152.446067954	2142249.074260324	19858790.659767874	9548293.43476402
Com_2419_pos	LDGTS 16:0	366693.49018856377	277937.4450186102	3361114.868844135	331751.1352736783	285499.90386492317
Com_2442_pos	Phe-Phe	10164023.8950938	15667070.809536956	34879890.175414376	11941646.83104287	17985782.82396953
Com_2443_pos	3-ethyl-4-hydroxy-1-methyl-1,2-dihydroquinolin-2-one	2480538.690719615	29551401.602947373	286323.50181615516	1108099.6154638738	2498381.9170804964
Com_2469_pos	Ergocalciferol	45585509.3859753	11686298.486551454	1357230.2506987571	1288622.904212275	13674930.233809743
Com_2537_pos	LDGTS 18:1	551819.8825087585	381460.205130897	2226704.861709368	462009.88397112343	474849.72232186276
Com_2544_pos	8-Hydroxyguanosine	984010.75890025	984788.6852941049	2660924.456732513	23881874.132357	7334993.707066171
Com_2566_pos	Glycerol 1-hexadecanoate	29856004.747918595	57911139.09590441	14250273.613228813	16380075.497314757	21172085.429829158
Com_2616_pos	DNH	4135222.9290966783	34751133.6691101	3060373.918424118	12466632.417644793	7824291.483878084
Com_2648_pos	VLH	9775221.11299142	25371526.001826197	22517816.966620337	32510418.562142354	19059378.158682097
Com_2659_pos	gamma-Glutamylmethionine	1333640.1706374197	7898068.47591702	1321184.8091690408	10462558.422536924	4020592.314391745
Com_2703_pos	Alanyltyrosine	19335459.212903608	18827651.814730417	38799326.241640575	12617497.621273385	16568750.616647253
Com_2726_pos	Stearoyl Ethanolamide	15615442.157610223	7999249.49829283	15730476.116380833	31335818.01216268	16269435.939855207
Com_2738_pos	Glu-Val-Phe	11432274.358444551	27981754.605901066	29582511.552033156	38520556.52026526	21295846.85451951
Com_2766_pos	2-Thio-acetyl MAGE	1641771.8033230922	2662946.286372416	4164538.968769623	8604365.486215832	4978305.851875961
Com_2797_pos	Ethyl chrysanthemumate	41479556.5128886	24547125.58795722	5361311.785045887	7488522.057976749	16685952.381539587
Com_2839_pos	Taurochenodeoxycholic acid	3500233.5252882843	1945284.516093917	8337846.783559259	1701211.7693400758	7313698.080948706
Com_2858_pos	Kahweol	10095865.004975663	14979371.57430692	10355907.585024709	10404152.439727576	12350738.045593137
Com_2913_pos	PC (14:0e/3:0)	558653.9622040049	291676.0650075039	11782143.29250894	545123.5714413095	1105128.0689698288
Com_3043_pos	N-(4-butyl-2-methylphenyl)-N'-[4-(4-methylpiperazino)phenyl]urea	26986829.25365678	25364819.163830653	7424252.159239158	9090411.175863959	18170162.683787737
Com_3046_pos	Glycolithocholic acid	28042849.8289789	28432632.85754713	11821072.651807534	10979660.022859974	16426438.551668242
Com_3054_pos	Pilocarpine	1481385.4949764826	3684999.03964406	1663634.0896889286	18100851.60293272	6425046.012332633
Com_3071_pos	Epigallocatechin	1160457.7851300025	3299040.064238791	689573.3452742149	1913397.3118184202	1783593.3583947404
Com_3123_pos	Maltopentaose	23138461.14174368	2820209.3395988257	10890937.345080718	3639985.2018986386	12962733.46000273
Com_3152_pos	Linolelaidic Acid (C18:2N6T)	24509097.62043978	35211107.142328046	22345276.34442419	29135203.423049163	27799330.026209034
Com_3186_pos	L-Glutathione oxidized	265942.60400864505	535323.8308590621	718339.3007201334	455515.64844501513	327027.301621893
Com_3244_pos	5,7-dihydroxy-2-phenyl-4H-chromen-4-one	1248346.2008612326	405195.4272541777	1221716.1149954763	178942.05686972142	9166030.336829666
Com_3304_pos	Eicosapentaenoic acid ethyl ester	3058854.2399062538	4073023.4090860393	9014344.15104414	8173347.2796881795	6277367.442219971
Com_3325_pos	23-Norcholic acid	9872130.163927445	28356371.811766773	5353211.815057175	13018389.780642038	12770677.917262146
Com_3329_pos	(+)-ar-Turmerone	7145239.047449824	8047305.7461805	27847130.41930947	25485957.792177867	20300596.72627967
Com_3336_pos	Paromomycin	2393889.4452943136	5766074.834528271	9413843.010948267	5471277.018398029	9288200.998901946
Com_3363_pos	FPK	2926083.2770536845	11327230.2544955	5768209.1193136545	4074754.507197808	6178361.618143973
Com_3372_pos	FIBF-d7	18632839.166231856	25050837.173280206	4678892.035312395	15085429.242066937	10730920.211688364
Com_3394_pos	1,4-dihydroxy-1,4-dimethyl-7-(propan-2-ylidene)-decahydroazulen-6-one	1126327.1249384654	1763783.7991369453	4921759.214355315	8248106.5264655175	6476303.676261093
Com_3397_pos	All-Trans-13,14-Dihydroretinol	1969342.7794665117	2030118.1032995821	2720300.351831385	21178032.22500969	2668013.15462088
Com_3418_pos	INH	2614765.28258016	22964779.190680806	1287930.6099107307	3755955.666810595	3174114.746560198
Com_3429_pos	PC (4:0/18:5)	2278585.1529401806	2314638.7102474403	4139851.859414133	7323765.104005013	5363843.959810736
Com_3473_pos	LDGTS 22:5	267564.673777579	207194.93498566735	7032406.433094821	3383404.253299793	881905.4790175626
Com_3512_pos	LPC 18:3	14610252.713753385	12321013.497438772	9247112.417485537	19628047.47222746	17196087.816168074
Com_3528_pos	7Z, 10Z, 13Z, 16Z, 19Z-docosapentaenoic acid	9696462.601711676	11945266.966905208	19961117.218534317	12028178.78905531	13778158.368392004
Com_3610_pos	tetranor-12(R)-HETE	11957817.396211425	16796819.130873296	21050574.3811937	27707691.177269313	19259090.45020997
Com_3672_pos	ILK	5613985.230258289	8871390.5406534	18314247.332029957	11376880.678896187	11475934.262703445
Com_3679_pos	Solanidine	24452061.378432736	14185663.360341033	6541486.069355513	10952260.886575015	13666824.739141854
Com_3713_pos	Norverapamil	287812.612834889	268795.7100968754	408445.3589949657	24180698.123600576	3073078.09983715
Com_3721_pos	Monoolein	9991918.589833392	11387453.370744519	7832463.523997955	15150042.390798004	7336519.510606685
Com_3743_pos	N-Stearoyl taurine	33059931.44792068	28543990.79266501	9520590.51272481	21925210.509273868	18365642.283579566
Com_3758_pos	N-[(4-hydroxy-3-methoxyphenyl)methyl]-8-methylnonanamide	4664159.299558665	12031375.539886981	19421295.905002978	16475352.424652247	13695284.909106022
Com_3762_pos	LDGTS 15:1	837223.0676443147	1583537.2925625064	576649.5908259774	7325101.862407791	3516809.478445455
Com_3777_pos	Oxymatrine	12361388.761195278	18208981.565395456	6585411.952155717	10877810.19359189	13758003.447981821
Com_3788_pos	Prostaglandin F2alpha	5462481.318456234	7268175.819607954	17374252.501808625	30466831.003292844	17567112.041072063
Com_3878_pos	LPE 10:0	2036788.9058637407	1149162.0081129153	5451535.469668495	2277704.011110919	3116514.211097252
Com_3880_pos	2-(methylthio)nicotinamide	23144490.378247023	9720622.580245845	1498162.7630411675	664725.7954472419	9036783.587595155
Com_4007_pos	ACar 5:0	507761.8345551996	6036907.619264007	700064.3622712558	5441987.731994367	3560412.0063159647
Com_4056_pos	PC (18:4e/4:0)	495923.3117878747	277175.8957219768	4794909.248594313	535098.9247473114	969229.7691720678
Com_4184_pos	EPK	8394986.223954385	15253760.99946596	12772360.98758885	6987631.238343989	13858143.717766648
Com_4207_pos	ACar 15:1	7445604.2249884745	9207053.669682112	16378669.471754089	14718105.719416203	15304974.041430216
Com_4211_pos	FLK	3343134.871668548	10155091.722804362	8844883.337278353	5394284.615212299	4389922.354825874
Com_4267_pos	PC (14:1e/6:0)	14828121.913431035	5498478.12360552	9590881.91393202	18753373.28616407	10657040.645849241
Com_4271_pos	3-pentadecyl-4,5,6,7-tetrahydrobenzo[d]isoxazol-4-one oxime	21653647.53795633	17338037.57475286	1889728.8215966972	2587735.5931616207	6451525.251067405
Com_4322_pos	Tetranor-12(S)-HETE	11071083.45227674	2727862.141800022	19587748.970889036	10416421.743441155	6326642.29629409
Com_4388_pos	11(Z),14(Z),17(Z)-Eicosatrienoic acid	13882320.483486421	12864430.30622431	14340699.041366206	19122289.08147807	15342675.276469579
Com_4418_pos	R-1 Methanandamide phosphate	6174104.932406307	14151084.597321056	15696582.907308193	11687319.966311805	12415782.723545572
Com_4469_pos	Boc-beta-cyano-L-alanine	4579716.577877713	9248855.590494258	15561516.711472483	6671638.162469156	9688906.782827513
Com_4502_pos	NAT13-331713_POS	2029048.4036729552	16579180.192111095	1753516.63175233	7342234.484325867	4073337.0614589797
Com_4545_pos	MLK	2164452.2580581787	9773421.86293029	4040830.6088240505	4514383.143298571	5320553.979886666
Com_4561_pos	PC (10:0/13:1)	990135.6875456972	607806.2658143657	1015967.564775325	779552.232070715	1337874.3196555409
Com_4608_pos	alpha-Farnesene	3188214.300419623	4622731.521936794	5864465.238596798	17922721.0144567	6112463.1731984615
Com_4646_pos	trans-4-Phenyl-4-piperidinocyclohexanol	4773565.970430739	9004247.533573356	11670113.660214039	8754557.124390628	7723163.23871063
Com_4674_pos	Phytosphingosine	14172220.761657836	6878135.949796571	9505369.517125417	11363139.88957348	10545290.273841638
Com_4691_pos	16,16-Dimethyl prostaglandin A1	4794378.593503577	6405133.252917722	8432614.616740996	16201295.75862127	5957684.429544666
Com_4698_pos	LPE 9:0	875827.2566312029	4133526.02190518	3112526.944787499	693583.9594843965	1627818.1121129892
Com_4740_pos	Anandamide (AEA)	17572486.812970806	16846509.16771556	7336054.377092067	7635787.163209852	11766295.376936555
Com_4872_pos	Quinoline	2931434.052804029	3533291.487825623	3327521.63591481	6228673.640107234	5976792.929912182
Com_4944_pos	ACar 16:1	7077043.818732294	7823039.95005048	11254370.971024817	7680477.118068878	9517466.071813865
Com_4986_pos	TLK	7565937.12074443	13937190.894436844	15707522.580445217	15315757.288632715	10368252.60365303
Com_5011_pos	11¦Â-Hydroxyandrosterone	8639499.269416047	12374619.332620693	7814451.902304108	9618745.412882166	10971562.214314561
Com_5039_pos	LDGTS 13:0	1431429.4451578024	824813.672271158	13006824.730187194	2006718.624501896	9423781.552368963
Com_5124_pos	Monolaurin	4055511.152324596	15717244.66951252	4249307.977750947	20882917.505109318	10245514.28727961
Com_5137_pos	Nicotinamide	4957368.008843946	4408646.80526581	8968162.09767331	1475241.9559431346	3699703.9702339764
Com_5178_pos	Palmitoylcarnitine	8518963.659935715	7847019.364725389	2176019.286154986	7415743.767881068	5475366.285363464
Com_5308_pos	6 ¦Â-Hydroxycortisol	3745710.1501757726	5248976.180984511	12646756.258756453	3848051.2104881424	8253084.91251439
Com_5331_pos	6-(4-phenylpiperazino)hexanoic acid hydrochloride	1517348.0590807933	5436502.026836513	567191.4777523751	2660026.3233107403	2662864.048071316
Com_5335_pos	Sphinganine	1220110.2194242978	906416.1101005707	651154.5214389766	750412.2810931304	1562022.8502615376
Com_5417_pos	Sinapinic acid	25422536.99148117	17126823.76909739	9724859.488635108	11132571.989498287	13668338.38733242
Com_5513_pos	1-Methyladenosine	682554.4022324515	1245551.5355338159	533698.0427104628	1767299.1694490835	1375137.9035722266
Com_5554_pos	Propionylcarnitine	728706.1684453405	8507966.148659151	204582.23553230625	2544525.309124498	1602832.9056516034
Com_5559_pos	10-Nitrolinoleate	10858083.71563208	17004210.598456237	2394010.357632481	2885067.5657841484	6931703.978416405
Com_5572_pos	Narasin	13958823.292994395	5997100.967448431	719731.5466728038	591616.8200663755	3493215.6500768815
Com_5600_pos	8(R)-Hydroxy-(5Z,9E,11Z,14Z)-eicosatetraenoic acid	10281361.221766299	20485385.44117492	9297739.461998912	11299749.840483	10784970.081562353
Com_5602_pos	C-8 Ceramide-1-phosphate	2030368.417976969	929827.435317776	7866213.538557955	1434905.729656851	3416447.2661174354
Com_5607_pos	4-Oxoretinol	7750706.473057813	8274462.077688205	6727616.861313256	10473036.53015668	9918813.49724744
Com_5622_pos	Obacunone	6946097.691604328	8844652.0350878	996957.0921833105	545379.3598191254	4628560.184815264
Com_5663_pos	Tetrahydrocorticosterone	3863953.5551899276	4633896.632964384	5358557.483996209	3049942.8477441557	4592071.7413760675
Com_5665_pos	P-Aminohippuric Acid	679572.1563498114	1044459.5762256276	286230.1139758963	1485264.2110175956	1606534.0379354593
Com_5668_pos	Palmitoylethanolamide	3344500.2529307227	1934620.2769007955	5180273.105971402	6236201.014194645	4794875.990019445
Com_5677_pos	Pantetheine	6241251.467676672	3713313.5994183426	9116788.165746376	10525182.755729046	5694400.617983302
Com_5745_pos	ELK	4275968.053849115	11443217.224113367	7394847.446122489	12032818.246494494	7694231.876187355
Com_5763_pos	Vitamin A	12496298.285575809	12428962.640481906	3834199.390710848	4086781.5507265613	6876291.864259424
Com_5771_pos	2-(4,4-diphenyl-1-piperidinobuta-1,3-dienyl)phenyl acetate	6304877.724125117	13950308.53146165	13110992.727153093	11456364.356701082	9100907.762536509
Com_5791_pos	3'-Adenosine monophosphate (3'-AMP)	476591.57114409166	1998272.3646179326	703229.2437659268	231625.87298475785	1439495.5874404996
Com_5905_pos	LDGTS 20:5	720638.8845234006	597858.7269239825	2613514.7372789993	2449052.30854888	695721.3314620015
Com_5923_pos	Neosaxitoxin	542704.1596528655	496115.9548382242	443489.76804897375	12137283.53206273	1257177.437194198
Com_5975_pos	ANH	766756.0979053578	11739210.866169095	855153.2412425843	5125615.984705383	1952621.8290513833
Com_6055_pos	Sedanolide	9488278.757880768	17605011.208209682	6514734.478526621	2870976.8487956566	5096989.292248221
Com_6061_pos	4-(4-methoxyphenyl)-6-pyridin-4-yl-1,3,5-triazin-2(3H)-one	143844.05346739024	10103997.044063881	108672.92384504456	198174.4993122383	908434.2701474976
Com_6112_pos	11¦Â-Prostaglandin F2¦Á	2889712.242307104	4005138.864788806	2590692.905835953	5201032.142884676	4214283.478349141
Com_6123_pos	TMK	2282448.580346011	4481015.919897342	5836504.513925412	3166765.160473429	4451760.198186111
Com_6162_pos	Adenosine 5'-monophosphate	386425.67031120375	1965011.7415301756	757544.9155262597	190021.054485625	1639537.3235386393
Com_6187_pos	Dehydroepiandrosterone (DHEA)	16500851.363346333	13197990.690910695	4032974.706061996	3916537.0479586455	7317107.779952636
Com_6202_pos	Phylloquinone	4534806.726440233	954763.976675179	4889299.338391704	5368734.513320852	3547116.422009333
Com_6282_pos	S-(Methyl)Glutathione	205405.63518719387	224694.74944488797	130503.5475629763	1316998.8158172378	3566913.089149753
Com_6299_pos	1-benzyl-4-{2-[(4-fluorophenyl)sulfonyl]ethyl}piperazine	1002314.5669018555	895785.7612763407	6951283.685885358	2437736.090128685	2235740.339141302
Com_6315_pos	TQH	8370022.226775043	15750844.653817356	4817315.509143228	11571526.780280529	7638752.21878141
Com_6336_pos	Desoxycortone	6929269.277664135	13855555.239234107	2320439.4838734423	4512310.22292946	6460698.402028608
Com_6392_pos	dihydrotachysterol	13587068.417091928	3030998.08885428	2788882.4918976123	2785524.304908942	6121970.676945692
Com_6394_pos	EMK	1599419.6682736275	3114903.492547443	5622558.099350202	2093338.7679078362	3090555.9651719746
Com_6416_pos	XLR11 N-(4-hydroxypentyl) metabolite	6287111.589122854	9314279.548780974	5118288.80698181	6921397.580420628	5222717.027273266
Com_6471_pos	N-Palmitoyl taurine	8339460.666891326	8915805.039337387	4910321.867136434	3610595.2841269225	5288590.676749131
Com_6492_pos	gamma-Glutamyltyrosine	4819076.12285184	6188415.431986846	8559418.408995533	10970034.889956364	5891987.16911924
Com_6567_pos	LDGTS 18:4	1333659.3424783098	561609.9525766443	13481340.64934286	10524112.17986042	6992986.310243358
Com_6573_pos	Sphingosine (d18:1)	10077888.965213401	12258088.771184236	7619786.009566318	9527196.350312913	9478001.255431404
Com_6608_pos	2-(Dimethylamino)Guanosine	2011211.6324428075	2664786.666636362	1707657.1133095652	5648877.351887506	2895041.3651386998
Com_6687_pos	PC (18:2e/2:0)	342571.4287770846	273811.8977232295	707896.3236914166	326353.79197771236	421837.62255035236
Com_6769_pos	LPC 16:0	9164182.666040776	3146707.038990187	2433656.2633296237	1751421.9456939835	2986109.4754878827
Com_6789_pos	2,6-Di-tert-butyl-1,4-benzoquinone	7183917.451038484	10318713.545274885	8466053.09242072	14062012.408697696	8591904.852206234
Com_6795_pos	Methyl indole-3-acetate	1396659.8705427197	2274352.106953073	837355.4606128981	6028000.825253956	2828096.8916780544
Com_6876_pos	Estriol	3199309.854116338	4613211.913306699	2556321.979530825	3088801.1636730484	3761637.353718125
Com_6885_pos	Isopropyl myristate	507045.0519024143	533139.5708581036	366046.5662727386	400124.17240104993	1383042.141023349
Com_6888_pos	D-Panthenol	886059.1449270272	2137222.6228599804	435832.7521182636	1494230.111239801	2676666.7689276687
Com_6978_pos	LPE 14:1	540492.1626940867	517457.5284056852	657608.6452394843	5086766.047322935	615375.5603039943
Com_7029_pos	2-Arachidonoyl glycerol	5273106.602723711	5857767.934715316	8298123.435391595	4199529.4755935185	5559487.1712421635
Com_7074_pos	(¡À)5(6)-DiHET	7931425.568007068	10720113.609621981	3540193.1439416246	2194894.7023139913	5632812.477566557
Com_7115_pos	VNK	3870074.1431213883	5462486.103701858	9714337.023340378	6969682.702912912	6185944.511140921
Com_7213_pos	PC (14:1e/5:0)	925330.8789613027	568205.8071516393	1901383.463946972	715579.2712873117	929153.4263248488
Com_7228_pos	LDGTS 15:0	1139151.942944784	860470.1481604538	2590799.8669814384	6307454.147341871	1906056.5535788233
Com_7232_pos	Lysopc 16:2 (2N Isomer)	4533814.498420402	4488082.319807415	6378013.733185063	3902313.9331022925	3816839.2478387947
Com_7485_pos	Phloretin	352504.7744745805	399881.82244078716	3873395.437435239	2123901.0516327797	2285917.6957520344
Com_7524_pos	Cholecalciferol	11579863.336290294	4756698.345607743	2397728.233381502	2652534.3562036757	5610105.740264883
Com_7545_pos	Allolithocholic acid	5611742.035966842	7855508.544615583	2101141.3489456777	2339008.438644116	3578440.655704294
Com_7582_pos	Sunitinib	4254105.607377662	5759859.227391366	9775756.62986975	7053046.086125751	6137944.606612698
Com_7668_pos	Heptadecanoic Acid	2485470.5425172453	9830758.754651139	1136199.6159402125	12261584.697719479	3701970.911132776
Com_7735_pos	TPH	5672509.027118252	5295568.357170895	7639190.662254785	4937809.53218088	5352449.594951906
Com_7756_pos	4-chloro-N~1~-(4-pyridinyl)-1,2-benzenediamine	1647262.914519254	2276607.833567595	737614.5900426898	2377371.0226986646	2015125.8920110979
Com_7873_pos	LPE 15:1	1381213.4818543035	2012465.4491973454	7066008.451035379	5615124.191113853	4150299.0053549767
Com_7958_pos	Auramine	5076245.908488312	5366526.401245355	126097.9648203272	145910.90567920162	1271589.3141816051
Com_8012_pos	Nicotinamide N-oxide	1810308.4373895058	2737652.0316022956	1210276.920696011	2961744.115751153	2145452.639046694
Com_8034_pos	Diosgenin	7493529.540648401	8082814.381686118	2261994.853648554	2277152.5082630585	3893392.769855294
Com_8056_pos	N6-Me-Adenosine	1503770.3160865249	2681431.388616091	1615699.8812787223	8227660.628517852	2817326.549960509
Com_8094_pos	(2E,4E)-N-(2-methylpropyl)dodeca-2,4-dienamide	9596319.9301851	10897108.891661426	6243479.555205527	5884929.4223506525	6055894.397222576
Com_8110_pos	alpha-Benzylsuccinic acid	12408940.640164398	10556716.639713699	4101295.1247796384	3594544.805243358	5612737.512031768
Com_8173_pos	ACar 18:1	3816015.975636881	6059258.302861676	7591942.341360093	6322970.567086003	5197540.471486627
Com_8207_pos	diethyl 1-(2,3,4,5,6-pentamethylphenyl)hydrazine-1,2-dicarboxylate	1625347.7571099729	5633243.357441043	2668275.475240896	2541656.5525701097	2577157.274660484
Com_8255_pos	N-(9-oxodecyl)acetamide	7932310.881125555	8135078.051460489	5370841.749663247	3529308.806561904	1804280.2953563964
Com_8287_pos	Boldione	6316724.3235991625	7411290.635421793	5876219.679677705	3885066.270160857	4704047.1762718735
Com_8311_pos	¦Á-Linolenoyl ethanolamide	9829079.011361303	11936312.470540656	7624683.591670829	7190685.031521753	8532855.244074995
Com_8378_pos	PC (8:0/8:0)	5898238.5227550855	6226561.683403425	913988.4334825735	2050152.1588521588	3528848.2070085118
Com_8401_pos	YNK	1647845.060229479	2096909.353270311	2098733.713609775	430966.58293702785	2363638.157464516
Com_8418_pos	gamma-Tocopherol	3156212.8356875503	409382.43056346965	3402882.6781519763	1642848.9946676402	3978576.560603971
Com_8437_pos	DNK	820922.4041145906	2704469.6439125347	1031471.816324717	12498449.753299348	2337121.3228818187
Com_8614_pos	(S)-AL 8810	2516710.7287935144	9085756.449639956	408726.84077213885	406555.22032613045	1780296.220744695
Com_8645_pos	Methyl N-benzoylphenylalaninate	4180924.4821667285	3979798.044047897	1371182.8701632721	1477099.6794263646	2092281.3936431955
Com_8704_pos	Psychosine	1888523.9477089897	2002549.1395230747	4063392.816548958	1640574.9900171447	2075997.042447286
Com_8735_pos	3-(propan-2-yl)-octahydropyrrolo[1,2-a]pyrazine-1,4-dione	2000247.8652534147	3352110.9861025014	4975231.630047592	3012589.948605712	3322080.2140266397
Com_8774_pos	N-(1-benzylpiperidin-4-yl)-5-methylthieno[2,3-d]pyrimidin-4-amine	448048.21537069505	959229.6037529401	868499.262621881	613697.4730363688	895548.5920840509
Com_8819_pos	Lithocholic Acid	10746486.337390665	7537676.279604762	5371302.293112878	5726247.4745131275	4432247.39315032
Com_8829_pos	Prostaglandin F2¦Á-1-glyceryl ester	3203710.9400109346	8346249.1472954815	1089303.4667347015	5776184.905329497	3172393.863920379
Com_8917_pos	Oleoyl-L-alpha-lysophosphatidic acid	3267182.3252696334	9308135.53407802	809818.2820876116	2071240.5825665055	3345858.1938935565
Com_8958_pos	Taurine	215990.98739018376	231099.3659001335	115055.82256606861	360108.6815647837	1360535.1880517057
Com_8973_pos	Methyl 3-indolyacetate	704072.4591342141	5803408.26830978	239855.604501527	973952.8943219975	1183922.6396705036
Com_9059_pos	8,15-Dihete	7234039.935873415	11068083.591890182	5139660.867244188	3895247.4155496988	6400914.2707883855
Com_9129_pos	Dihydromorphine	10016370.501311839	834941.5603563926	688056.6542170142	541587.685314021	1099927.669311703
Com_9147_pos	16¦Á-Hydroxydehydroepiandrosterone	977684.0941869975	7710263.327449366	257254.5742504236	558582.2978251608	1630055.2621992566
Com_9221_pos	SPK	494585.46108490153	1074669.5492382373	899174.7768220574	677809.7230351401	920868.6782217842
Com_9282_pos	ACar 17:1	1374310.5276474096	856947.3550975678	3964553.1361945774	3489759.419835508	2107531.607911725
Com_9311_pos	5-(sec-butyl)-2-hydroxybenzaldehyde N-phenylhydrazone	2895251.8405678817	3276571.6922997814	225549.76844439932	208601.85490595177	1057419.6743814466
Com_9319_pos	2-Hydroxy-2-methylbutanoic acid	766460.4765144881	2547067.858901515	2942204.4816509956	2920100.701387024	2922344.705416426
Com_9325_pos	Androsterone	5952228.283428856	3285241.8592045126	1335313.596728943	509448.0839659083	2246496.0597190983
Com_9383_pos	cis-gondoic acid	1621259.8449145472	3254780.532551984	1330692.9184181334	8780865.959197232	2959477.6649884842
Com_9450_pos	Formononetin	3451480.1249929555	2877533.433220199	418144.2360579564	257653.16956640975	1677158.93765475
Com_9540_pos	3,4-dihydroxy-4-(4-methoxyphenyl)-1,2,3,4-tetrahydroquinolin-2-one	396726.9541031774	463704.90181829734	216610.8324111609	1343086.6723595508	1159407.9675052594
Com_9696_pos	QLK	2022021.518253023	5741298.685947944	3488329.6309152287	5137174.268167917	4294889.641514594
Com_9698_pos	3-Methoxy prostaglandin F1¦Á	3703599.9140908998	9249259.931145148	2124534.138901379	2941297.1508538197	3561271.0713900593
Com_9719_pos	1-(4-methoxyphenyl)-4-phenyl-2(1H)-pyrimidinethione	528551.0424807867	934653.4330302476	1848607.6082461206	4489177.179031671	2338810.346747638
Com_9772_pos	Vindoline	2216305.5579796266	1252801.127294718	1773167.6186266507	1440495.4157335127	2057354.3054572518
Com_9822_pos	N-P-Coumaroyl Spermidine	8418172.773390442	4261400.307006311	700832.8679339386	825832.201159041	2334726.1874475493
Com_9841_pos	HNK	1286755.1536979505	1240842.647338193	5392039.539639473	1000389.264949595	1610197.4852192977
Com_9876_pos	Diethyleneglycol diacetate	1335353.5854176285	5424391.919024504	1029894.3308281201	2152712.873384738	2413151.239046146
Com_10111_pos	L-Kynurenine	1115181.7460371237	3592933.2949622967	836432.5249882223	2743434.4295235476	1587072.0860974973
Com_10114_pos	PQH	1598016.4000606018	3515734.3507705387	4237820.208608582	3782126.0358528267	4025767.9928695457
Com_10136_pos	Propionyl-L-carnitine	2072246.7346425548	5330801.996165299	2511010.7910123575	5663979.005863298	3083345.103154966
Com_10151_pos	ALK	2017133.0634457327	3168144.808546578	4773567.598543222	2827821.038534519	3487487.965384395
Com_10176_pos	Enrofloxacin	4325516.923186834	5828866.836088537	5880012.929541309	2938188.098623279	4881028.745435312
Com_10201_pos	3-Acetoxyurs-12-en-23-oic acid	837398.8678110699	864421.4232520285	6099924.983336014	6303303.831411148	3035207.3935796916
Com_10209_pos	(5E)-7-methylidene-10-oxo-4-(propan-2-yl)undec-5-enoic acid	1217763.944490829	2772099.9504623567	1465392.3881076835	4176207.606874283	1919216.750868231
Com_10222_pos	(2R)-2-[(2R,5S)-5-[(2S)-2-hydroxybutyl]oxolan-2-yl]propanoic acid	4363981.283129949	8906784.664065754	2858589.126875114	1378024.894574202	3560178.9284871696
Com_10325_pos	GPK	914842.2148127082	2181270.073070984	459127.541111999	385424.20194786857	1017113.3056275873
Com_10329_pos	NMK	2398413.3095994056	5053312.522948422	2531142.044327347	1921033.9795213363	2896748.8487510867
Com_10366_pos	KKK	374846.3106313252	489246.38433377846	5547102.551506353	2246090.016869463	2997819.0559524526
Com_10656_pos	Anthranilic acid	6589288.738675915	5295958.500436718	3831179.0537499315	2688614.3025994212	4501610.834095846
Com_10679_pos	PC (16:1e/6:0)	340559.8803068777	167225.44380629138	2035306.5911260378	735265.7023145991	1461506.096248587
Com_10695_pos	3-Acetyl-11-keto-¦Â-boswellic acid	1160250.6134531484	643428.7535025803	4546456.893645408	4119080.5869243704	2253022.9535635244
Com_10769_pos	PC (9:0/13:1)	614878.9122953927	382444.9200951241	605210.3962765255	488383.58542898326	627160.2489186347
Com_10778_pos	(2E)-6-hydroxy-2-methyl-6-(4-methylphenyl)hept-2-enoic acid	4883667.979174764	6350821.148329967	3949848.036547174	3535034.411038453	4902914.410103158
Com_10835_pos	Mupirocin	1368227.525881984	5434223.875367902	465414.88313330454	457847.89683317713	958712.8788443654
Com_10837_pos	LPH	951331.4642267051	4170470.804888749	1336711.2008002256	2761885.598337118	1848539.3297898143
Com_10957_pos	Thromboxane B1	2423006.8296542787	3454079.223215835	2808154.3802073896	7237416.520011055	2847598.7842213623
Com_11163_pos	Tanespimycin	1138777.64328626	1051003.7914000056	1975293.8371437285	604060.5845353791	1192012.8784744367
Com_11213_pos	5,5-dimethyl-3-morpholinocyclohex-2-en-1-one	471206.22983758664	1112505.5072163325	303707.2996617916	1126144.6131954384	635752.7107293211
Com_11308_pos	1-morpholino-3-(4-nitrophenoxy)propan-2-ol	6537500.94022955	5026618.944885342	3454492.166034035	8101130.571979792	3693672.1443682807
Com_11400_pos	(¡À)5(6)-EET	2599443.3350907997	1867513.5993724922	5211242.818068606	4145128.5014319606	2343525.3668846525
Com_11494_pos	Chenodeoxycholic acid-3-beta-D-glucuronide	397831.599289522	1415762.9707694382	860363.7678259845	386006.46917815163	845948.9331988451
Com_11499_pos	O-Arachidonoyl ethanolamine	2840699.195261897	3114781.2939671385	981035.1512202247	1248031.0756789104	1768360.1635814905
Com_11512_pos	LDGTS 16:1	314258.65846056235	567410.5896437446	614339.2844300789	4737765.461236271	305657.4935265891
Com_11549_pos	RMH	1220868.202790864	6819297.786959118	421507.088720775	1248580.8030531807	1097529.6739168186
Com_11607_pos	L-(-)-alpha-Amino-epsilon-Caprolactam	3237647.8762356527	5387739.371679419	4401251.50968595	2665748.500888189	3356136.2939366763
Com_11706_pos	YPH	485184.598480427	2964521.7680958714	456188.906917192	181595.35426875422	719831.8687871204
Com_11707_pos	4-(2,3-dihydro-1H-indol-1-yl)-1-phenyl-1H-pyrazolo[3,4-d]pyrimidine	5399606.005227127	1665334.0114354033	143655.2154946894	195034.33921262095	1454581.2363878856
Com_11723_pos	Ranolazine	605425.138504421	819352.8314915145	401039.61865688284	1679358.0675306022	777405.6195678514
Com_11764_pos	1-Oleoyl-Sn-Glycero-3-Phosphocholine	580011.5894093774	1336610.7649706805	354676.6502848609	951378.7305400823	665968.0821586472
Com_11960_pos	7-(3,4-dihydroxyphenyl)-5-hydroxy-1-(4-hydroxyphenyl)heptan-3-one	468204.72685931524	461895.15713380853	266817.2414563322	306136.9105191982	1285130.3508144792
Com_11967_pos	Gelsemine	935209.853283314	3143138.225751585	844687.78674615	2169945.7611654657	1706966.1193893466
Com_12084_pos	H-Tyr(3-I)-OH	812247.635295881	1688225.5881916482	481564.12283075205	2283068.7696623732	1121831.7858749654
Com_12101_pos	Hexanoylcarnitine	233387.22348455526	1509264.9226244444	256647.65341763748	1021830.2818036935	772811.2078265909
Com_12142_pos	LDGTS 17:1	641884.976132764	373389.1583953849	626933.1296388503	377078.71970051946	379429.35135728755
Com_12202_pos	SPH	164678.59113461478	289266.77677119407	1273490.801673874	217590.67661043137	604016.1719810147
Com_12333_pos	PC (18:3e/2:0)	924900.8940166711	809307.094045688	2131578.0763369077	415490.9153966617	1329119.1348435453
Com_12431_pos	Tropolone	2364231.3877038225	5011199.2585968375	2341346.9595227516	4961214.421472606	2426358.0726075745
Com_12570_pos	20-Hydroxy prostaglandin F2¦Á	2451231.206914463	2640700.387566326	3653774.5919677964	3905624.274981973	4001997.805411358
Com_12725_pos	QMK	895515.2015188098	2125140.935722754	2985468.0250805966	1152638.07338516	1687837.8783971686
Com_13020_pos	Hydrocortisone acetate	1595723.7504920538	1066694.0566730618	1254378.19853579	1203747.094844447	1406084.9826059435
Com_13080_pos	PC (12:0/13:1)	559838.2540368373	290467.6149215765	190150.63796936793	219976.52570048673	273442.05550506426
Com_13101_pos	FPH	1217803.8822682512	3347320.373763122	1394862.093547681	1919581.2243381643	1855603.511498027
Com_13268_pos	Cinnamoylglycine	6089722.280638055	3639613.741079029	534478.1393263679	3020072.168902381	1998588.0524508934
Com_13345_pos	o-Toluic Acid	2600840.9796562498	4242918.862014345	3816506.9262711927	3667180.8027836694	3865554.1377528096
Com_13664_pos	2-morpholino-1-phenyl-1-ethanol	173410.6356170474	200564.15661721292	1048335.0576502383	320873.5373024376	213567.79894361566
Com_13688_pos	2-(3,4-dimethoxyphenyl)ethanamine	612358.0188878076	1043717.0031496752	540999.289501137	6355869.976172985	1029002.6945170502
Com_13792_pos	Adenosine 5'-Diphosphate	434808.42712609377	1643868.6857922124	246963.4086760726	433989.85582534777	459622.4004386167
Com_13870_pos	8-phenyl-4,5-dihydro[1,2,5]oxadiazolo[3,4-f]cinnoline	4159360.969257018	2765820.601651571	870087.6645829281	263193.8407641394	1570440.4154693095
Com_13872_pos	DLK	707200.2682427998	1215891.4838435252	986100.4047819028	1006525.1163967693	1035341.6486013647
Com_13967_pos	3-benzyl-3-butylquinoline-2,4(1H,3H)-dione	814961.6184946002	2668715.4439316452	2646784.9395646607	3457876.007212076	1810170.6004087385
Com_14000_pos	1-(2-chlorophenyl)-4-(2,4-dinitrophenyl)piperazine	151516.73921710614	3386968.429241574	85066.66899157026	364566.98426191	126511.56800632736
Com_14120_pos	3-amino-5-(thien-2-yl)thiophene-2-carboxamide	451853.2072152691	2868233.226663928	167053.19304048884	1979971.7484706074	777772.3055930895
Com_14210_pos	(+/-)11(12)-DiHET	1853569.3528891827	2308316.8989805025	1560083.712461099	2291872.2763892356	1846973.2087257735
Com_14284_pos	IRH	4087575.5498076696	3452723.9317922234	1610768.450358827	1770898.7159286842	2680425.551784645
Com_14373_pos	LNH	1705740.0761553745	3545317.9317553528	1650035.0380561159	2282015.8188677323	1778325.8365050522
Com_14379_pos	N1-methyl-5-methoxy-2-({2-[(methylamino)carbonyl]phenyl}thio)benzamide	2773313.9633213948	728243.6930695673	1470808.2345201902	346768.80263431376	1547391.4558674993
Com_14487_pos	D-¦Ä-Tocopherol	4055794.2104844614	1332713.9732560643	1515065.1874455083	2324992.9036871544	3043055.5091938535
Com_14543_pos	KNK	1171164.948779827	2683292.5490842517	1577716.39908601	3704696.475705338	2217169.971836264
Com_14612_pos	LysoPC 18:0	3206475.401538639	1157381.297303395	1127903.4511038403	403592.0650812345	1209207.0847557238
Com_14764_pos	4-oxo-5-phenylpentanoic acid	3629550.3092434052	2567265.5860827803	673775.5347880543	600817.6859870903	1274784.0846713744
Com_14821_pos	Pantethine	303023.90951075224	3584950.4725618884	362680.9980496471	2757907.6013395	563946.4787451219
Com_14932_pos	Cortodoxone	678728.6238865625	426347.67506924295	293501.38603020075	410533.29742357665	502651.46819429455
Com_14938_pos	Juglalin	130762.47031335272	150038.20569906765	93587.10190913368	88959.16668645774	111284.59468218184
Com_15056_pos	O,O-Diethyl thiophosphate	5292206.727568491	2694471.9155437583	292778.1001246714	784402.3609708835	906747.0672631682
Com_15138_pos	Debromohymenialdisine	184584.55021552136	818660.6172760231	170650.3881254254	3733062.838970684	666562.9890181733
Com_15229_pos	Nervonic acid	236938.04978254903	148113.69419175127	389750.9329319927	2863786.3174791946	754393.8863357331
Com_15232_pos	RNH	1747506.5161691324	947466.3051866511	801071.177314252	289064.6912819846	1071685.1056295598
Com_15974_pos	Tauro-alpha-Muricholic acid sodium salt	1741703.9298675933	430095.63272578554	707831.0345925809	588858.1428284117	711461.0745724054
Com_16107_pos	SLK	887487.9099684409	2705579.4861807427	1337875.003068031	1474993.8949454713	1485101.8107129019
Com_16201_pos	RNK	249026.99780142438	230431.60702580694	2758956.9042458446	2840009.393197795	1587379.4041514595
Com_16214_pos	ACar 20:4	847523.2174048346	793668.8866486914	1538674.6724623113	1290892.9005627397	816211.2698695372
Com_16355_pos	RLK	580447.1518511164	830656.7093093974	263442.0090476333	355684.3258047078	459842.79265057686
Com_16420_pos	PC (22:6e/2:0)	218746.0915834537	139441.58004393327	1012081.5851936493	175936.81734913762	375553.6556629559
Com_16484_pos	NPK	684125.6765412503	1631938.0996209935	1368555.1381262916	469040.1513031968	1116225.9460263054
Com_16558_pos	5-(6-hydroxy-6-methyloctyl)-2,5-dihydrofuran-2-one	2316497.1741769076	4374235.453696209	1065129.2750915792	1377198.8482243211	1856258.153322783
Com_16568_pos	Methanandamide	1045277.586798859	264138.7857932606	1238884.1660668259	795449.0992515717	954907.2104887454
Com_16635_pos	N-Desmethyltramadol	3626545.9493356925	3959772.128015799	2331423.5866091303	3038843.484775854	2798492.8250827636
Com_16823_pos	Arachidonoyl amide	3254480.4075702024	2258603.679631483	403055.49099241715	388719.55283894896	796858.9578113063
Com_16830_pos	4-(5-propyl-2-pyridyl)benzonitrile	137601.12236029562	3470851.924490643	214711.47155585102	284158.743269452	236325.9394480516
Com_17034_pos	C-6 NBD ceramide	2284798.6199427457	2884558.107547117	578336.5521638852	2537267.44662201	1728594.4437958857
Com_17152_pos	8-Isoprostaglandin F1¦Â	3141501.1972725163	2785632.3439263483	1519910.8803182375	1420247.7200674776	1591192.3298286477
Com_17159_pos	MPH	1005580.7971784953	3535987.8599968296	1902270.4790381568	2081354.1424418965	1654219.652913794
Com_17231_pos	DKK	2389895.79198466	3869813.081972418	1778227.384872757	2106928.668819094	2300316.507059635
Com_17312_pos	LysoPC 10:0	361298.93640927	522313.75694000744	737317.3467092775	1613828.237162391	955588.2780166396
Com_17346_pos	VMK	1083709.8365551925	2214568.729936095	606698.396605533	271183.21044373064	718021.8436799059
Com_17360_pos	Alternariol	318018.3919701102	312583.87104358576	1673499.2120433107	662201.5510800249	659838.8291554265
Com_17381_pos	4-methoxy-6-(prop-2-en-1-yl)-2H-1,3-benzodioxole	800432.5954026408	1468815.869117312	1976693.5629784428	1401849.9984962658	1766953.4898916169
Com_17646_pos	4-(2,3-dihydro-1,4-benzodioxin-6-yl)butanoic acid	251035.8337101255	260707.9103745996	1969818.57447026	1040590.1016862784	1010035.1169381443
Com_18017_pos	Isoproterenol	410282.59437196655	509616.70117653575	380870.3217029876	1859366.2657018348	707590.041027032
Com_18068_pos	QLH	520518.0745025256	2402352.912106903	1630674.0974115096	1709228.7785680175	1237176.1927339695
Com_18092_pos	FMK	657794.9305160827	1907663.217796611	491368.9154669864	181197.60700776067	793565.842348878
Com_18504_pos	DPK	970635.8578806595	1057117.0909386273	2136664.9788208418	395957.68967155874	1255340.7345827685
Com_18512_pos	2-Methylbutyl beta-D-glucopyranoside	3633740.2012277357	490416.4424407273	376147.22346313443	169697.28297062533	479849.5713321993
Com_18730_pos	ANK	399892.2047038464	1115273.2280211966	559924.9014266839	475609.42520009825	626498.4744229323
Com_18736_pos	1,3-Dihydro-1,3,3-trimethyl-2H-indol-2-ylidene acetaldehyde	1564525.5551495177	1505228.8543103458	435189.25396247575	341562.5126054058	894397.4790778066
Com_18824_pos	Carnosine	259830.3788138449	534080.0861088516	1526685.2000310028	1583911.7066401534	723464.0863751561
Com_18885_pos	PC (18:2e/20:3)	180818.426665739	134825.13823890232	214071.17943977253	180874.43054521643	222588.7951714398
Com_18929_pos	Glycocholic acid hydrate	956006.1483420673	1928506.12077609	1109123.6942099333	2365827.0394228483	1749011.4820001554
Com_18938_pos	N-(1-benzylpiperidin-4-yl)-5-methoxy-1H-indole-2-carboxamide	672865.2785909987	1129345.1986436748	1734342.4274024058	854100.7205992234	1281924.9959774395
Com_19269_pos	1-(4-hydroxyphenyl)propane-1,2-diol	2935843.599678882	2836389.989942554	873326.2819048964	729613.5075709311	1386185.6586122091
Com_19287_pos	L-Palmitoylcarnitine	2514737.1853403975	2716332.102454916	1098586.956779601	1068281.7564280469	1380929.1026972358
Com_19341_pos	S-(5-Adenosy)-L-Homocysteine	2207152.739020026	2444954.0112801953	505193.20500410255	257144.9384767406	1229563.5635226213
Com_19649_pos	YLK	586078.0214408421	949573.057521267	1436653.4519293348	741866.7932435852	752027.548559393
Com_20201_pos	5-Hydroxy-3-indoleacetic acid	402315.7075866984	1133158.2029354582	251331.40626517462	707573.108467708	504632.0892994523
Com_20286_pos	Cholest-4-en-3-one	1520497.256586903	925662.6747758243	1143001.1417392122	1433124.2073276958	1365177.5684944545
Com_20420_pos	N-Acetyl-Asp-Glu	402614.7088934661	500176.417540523	407468.1362121845	806219.6912935161	653070.4708935608
Com_20423_pos	LysoPC 20:2	779992.5918076372	189930.399304011	458351.5966885129	144045.01107753944	182261.93297605685
Com_20444_pos	2-[5-(4-phenyl-1,3-thiazol-2-yl)-2-thienyl]pyridine	243283.18492199786	1397540.338815546	152956.44218577436	197793.38491633182	174147.40771220697
Com_20453_pos	All trans-Retinal	221681.65752169746	146991.5118006979	1594423.1846749138	1868471.4749699954	1160348.2475211078
Com_20652_pos	Glyceraldehyde 3-phosphate diethyl acetal	991524.0488059284	2034075.9195304986	1024540.5177997937	1695319.1223083388	1306229.4318439574
Com_20658_pos	Diosmetin	1615265.5624742147	1137196.328915555	1740999.2312360108	745985.5322415769	1243012.038501006
Com_20686_pos	Lysopc 20:0	1155397.6400027864	689300.7962613944	270771.7409502196	272565.7700402569	459410.7124665374
Com_20704_pos	S-Lactoyglutathione	141623.2251861498	268170.1041349342	147387.75059374666	220080.29612475968	180044.7451116476
Com_20908_pos	2,3-Dinor-8-epi-prostaglandin F2¦Á	1098548.655602774	1223690.9970739472	730693.5141327273	672753.8100488939	757179.8977798999
Com_20913_pos	Meperidine-d5	2187107.045526976	747116.7804406876	207110.56074408363	232735.3723006765	872305.0714062133
Com_20945_pos	AL 8810 Methyl ester	262874.26880232	547384.8399045574	285266.91488153156	613822.7557375676	431662.2760517715
Com_21364_pos	VPH	538612.9434899199	760207.1642688139	616427.1495096938	571522.3058630448	586570.7647433758
Com_21453_pos	Tramadol N-Oxide	1188745.0153555584	588284.6609800864	293432.9227754842	164024.0264075818	390345.4020098076
Com_21649_pos	Deoxycytidine	424037.5491127246	328354.12158814503	165917.21150075374	176453.45558638847	230931.88046402525
Com_22005_pos	acridine-9(10H)-thione	719537.3666222122	2755230.8066718807	572731.1594994771	1971733.1798070853	1146616.7282796565
Com_22098_pos	Pleuromutilin	490714.4374369999	470953.53323953116	280239.8243574745	1352106.5162159603	312725.3875118941
Com_22105_pos	MPK	839303.8582040492	1493248.4961545297	1264225.8290813623	712623.0770095441	722682.3686486657
Com_22173_pos	Lysopc 18:2	958444.4860263433	963039.6496960946	905958.5759029976	474726.8168157811	674858.5664333407
Com_22288_pos	N1,N2-dicyclohexylethanedithioamide	282875.9012284535	296860.3801582603	817500.0721586011	1502093.3940682888	744662.1972104922
Com_22687_pos	1-spiro(piperidin-4-yl)-2,3,4,9-tetrahydro-1H-beta-carboline	128538.02965967318	236276.42650609303	693258.0952631332	1512790.4053891192	369529.96679747384
Com_22771_pos	Lysope 14:0	131535.44183689228	196225.63619314777	180110.00443121605	934330.8588431756	254863.59989658746
Com_22866_pos	3-hydroxy-2-(3-nitro-4-piperidinobenzyl)propanenitrile	173686.82925945148	216788.59535304699	244949.54951563943	615635.7809934763	197713.12350476446
Com_22915_pos	Vitamin B2	520701.30847629346	975231.3570527779	945612.7822761758	965360.9499273611	952539.5527577924
Com_23248_pos	PC (18:0e/2:0)	746914.4462472564	184610.4961680416	559389.7549120164	165358.43325105016	374899.434794516
Com_23421_pos	Catharanthine	227980.77455657953	410095.21160767385	1300755.476026411	346249.6134751572	771979.2308103169
Com_23546_pos	17alpha-Ethinyl estradiol	406432.06027812	901610.6119947698	1282102.1521648208	503768.4027447724	652242.9288988909
Com_23956_pos	LDGTS 20:0	170218.74988438273	75885.27705961614	86388.6529827032	578174.436369702	160411.0397448777
Com_24198_pos	2-Amino-1,3,4-octadecanetriol	128956.82530371135	149095.20501501445	109075.88250054396	75640.20275720743	99022.42107961293
Com_24704_pos	MQH	184870.25445630553	239037.36667450206	616238.8843255169	319886.60251509113	454321.29498998914
Com_25060_pos	(+)-Evodiamine	146479.74942548483	197857.59815005143	563077.6703471027	1139045.8144156865	298425.5396093735
Com_25121_pos	Methylbenzethonium chloride	1301127.0253430193	750926.4513348894	590347.519684717	819147.7317436426	801424.9243130349
Com_25393_pos	Leu-Pro	562247.5457480811	167949.11860121056	156619.05575415216	154640.17802647324	156418.04159272643
Com_25419_pos	PC (16:0e/3:0)	201359.23739523112	87604.31449663806	394641.43346504844	113756.41030520976	145778.31108235486
Com_25509_pos	Ingenol-3-angelate	309028.83931586967	686263.4726000536	1082686.4369847246	570364.4944005607	706171.9012284322
Com_25638_pos	FNK	221133.60160337994	330125.5479536894	599917.6821396076	157731.4727685573	310001.6818511391
Com_25765_pos	2-(cyclopropylcarbonyl)-3-(4-fluoroanilino)acrylonitrile	887320.0736046605	816110.5328369146	170898.03442146708	98834.19218279677	328571.26930100715
Com_25880_pos	N1-isopropyl-2-(1H-2-pyrrolylcarbonyl)-1-hydrazinecarboxamide	934275.7369515259	419498.8859555221	513457.22771823994	303146.35017448006	450288.18848699465
Com_25884_pos	Methyl Violet	112137.81973686663	134205.3430980487	74064.605367118	61425.97056019583	73130.33407248669
Com_26146_pos	Vatalanib dihydrochloride	151429.392967955	1318985.283086899	74192.83106230407	713730.6335706743	258519.408084241
Com_26493_pos	delta-Tocopherol	271053.91417642013	124432.72469956877	751441.7490418913	822827.472475174	552428.0419444881
Com_26502_pos	3-(4-hydroxy-3-methoxyphenyl)propanoic acid	680950.044840401	420456.4174657284	615563.684145053	303736.7415672203	535867.7220272316
Com_26917_pos	Docosanamide	348559.8164279027	95194.45308192384	270992.1950173847	471675.79219148844	485408.37701885
Com_27048_pos	Lactobionic acid	366669.60046701273	514273.5475213304	48477.33504252407	140926.1189720344	208948.7903470786
Com_27315_pos	PC (16:2e/2:0)	413222.88484269084	342499.49869894655	104908.54477793539	91166.2025783935	115578.88498634555
Com_28167_pos	N4-phenethylmorpholine-4-carbothioamide	115439.59263925707	147934.6488881233	436647.396298666	383142.5355142289	231370.77716671463
Com_28466_pos	N-(2,3-dihydro-1,4-benzodioxin-2-ylmethyl)-N'-(4-methylphenyl)thiourea	125046.29121744596	143766.72530359623	373796.5178348312	217056.37773257226	189194.6811877277
Com_28555_pos	Lactitol	148388.20157090883	410392.5851634082	209291.20544938775	200530.55654331206	177258.68151985755
